# Supplementary material for: Inhibitors of Bcl-2 and Bruton’s tyrosine kinase synergize to abrogate diffuse large B-cell lymphoma growth in vitro and in orthotopic xenotransplantation models
Source: Leukemia. 2021 Nov 18;36(4):1035–47. doi: 10.1038/s41375-021-01470-4 (PMC8979814; doi:10.1038/s41375-021-01470-4)
Supplement: Supplementary file 1 — suppl. table 1 [file 41375_2021_1470_MOESM1_ESM.xlsx]

## Sheet: Sheet1
Drug Name	Highest Concentration (µM)
Carfilzomib (PR-171)	0.0625
Venetoclax (ABT-199, GDC-0199)	0.2
Romidepsin (FK228 ,depsipeptide)	0.2
Dasatinib (BMS-354825)	0.2
GMX1778 (CHS828)	0.2
Oligomycin A	0.2
Dinaciclib (SCH727965)	0.2
Daunorubicin HCl	0.6
JIB04 (NSC693627)	0.6
ACTINOMYCIN D	0.75
ABT-263 (Navitoclax)	1.5
Flavopiridol (Alvocidib)	1.5
Panobinostat	1.5
Onalespib (AT13387)	2
Bortezomib (Velcade)	2
PKF118	2
AZD7762	2
UMI-77	5
Entospletinib (GS-9973)	5
PCI-32765 (Ibrutinib)	5
(+)-JQ1	5
I-BET-762	5
PREDNISOLONE	5
Entinostat (MS-275, SNDX-275)	5
UNC0638 HYDRATE	5
Fedratinib (SAR302503, TG101348)	5
Nifuroxazide	5
TG101209	5
10058-F4	5
BMS-345541	5
QNZ (EVP4593)	5
A-674563	5
Motesanib Diphosphate	5
BLZ945	5
WZ 811	5
Gemcitabine (Gemzar)	5
Irinotecan	5
AICAR	5
SANT-2	5
Crizotinib (PF-02341066)	5
SGX-523	5
Resminostat (RAS2410)	5
LMK-235	5
BMS-754807	5
DIPHENYLENEIODONIUM CHLORIDE	5
Ebselen	5
Thapsigargin	5
Selinexor (KPT-330)	5
BREFELDIN A	5
SD07.1	5
SD40.1	5
Lenalidomide	5
OICR-9429	5
D 4476	5
MK-8776 (SCH 900776)	5
MI-2 (Menin-MLL inhibitor)	5
Doxorubicin (Adriamycin)	10
SGC 0946	10
Peficitinb (ASP015K, JNJ-54781532)	10
JNK-IN-8	10
LY2228820	10
GSK690693	10
VO-Ohpic	10
KN-62	10
Imatinib (STI571)	15
Vandetanib (Zactima)	15
Ponatinib (AP24534)	15
Axitinib	15
GDC-0152	15
Saracatinib (AZD0530)	15
WH-4-023	15
ONO-4059	15
UNC1215	15
Abitrexate (Methotrexate)	15
Bendamustine HCL	15
Lestaurtinib	15
Tandutinib (MLN518)	15
Olaparib (AZD2281)	15
NSC-207895 (XI-006)	15
Resveratrol	15
Zebularine	15
LDE225 (NVP-LDE225, Erismodegib)	15
C646	15
BRD73954	15
Nexturastat A	15
GSK-LSD1 2HCl	15
AMI-1	15
CPI-169	15
SMI-4a	15
Tofacitinib (CP-690550, Tasocitinib)	15
BAF312 (Siponimod)	15
Fingolimod (FTY720)	15
JTE-013	15
SKI II	15
Doramapimod_BIRB_796	15
SP600125	15
Sorafenib	15
Orlistat (Alli, Xenical)	15
LY2409881	15
BMS-708163 (Avagacestat)	15
RO4929097	15
Semagacestat (LY450139)	15
Ipatasertib (GDC-0068)	15
CAL-101 (GS-1101)	15
EW-7197	15
Galunisertib (LY2157299)	15
Docetaxel (Taxotere)	15
Dorsomorphin (Compound C)	15
GANT61	15
BMS-536924	15
ACTINONIN	15
Marimastat (BB-2516)	15
Imiquimod	15
TG003	15
Ixazomib (MLN2238)	15
MLN9708	15
Kifunensine	15
Swainsonine	15
GSK650394	15
PYR-41	15
IRAK-1/4 INHIBITOR I	15
MM 102	15
NOX1_Inhibitor_ML171	15
MI-503	15
