# Supplementary material for: Inhibitors of Bcl-2 and Bruton’s tyrosine kinase synergize to abrogate diffuse large B-cell lymphoma growth in vitro and in orthotopic xenotransplantation models
Source: Leukemia. 2021 Nov 18;36(4):1035–47. doi: 10.1038/s41375-021-01470-4 (PMC8979814; doi:10.1038/s41375-021-01470-4)
Supplement: Supplementary file 2 — suppl. table 2 [file 41375_2021_1470_MOESM2_ESM.xlsx]

## Sheet: Sheet1
Cell_Line	Drug	c1	c2	c3	c4	c5	plate	batch	Disease
SU_DHL_2	Imatinib (STI571)	43.9852	76.0119	85.1763	76.9362	80.7946	plate I	batch 2	DLBCL
SU_DHL_2	Romidepsin (FK228 ,depsipeptide)	1.64404	2.06843	2.06728	2.24462	71.9777	plate I	batch 2	DLBCL
SU_DHL_2	Flavopiridol (Alvocidib)	2.39833	5.65271	72.4047	94.0208	90.4385	plate I	batch 2	DLBCL
SU_DHL_2	BAF312 (Siponimod)	72.2774	85.7654	87.4915	96.2546	92.2951	plate I	batch 2	DLBCL
SU_DHL_2	Vandetanib (Zactima)	15.7177	85.5398	90.691	98.1472	96.9444	plate I	batch 2	DLBCL
SU_DHL_2	BRD73954	75.6234	93.7454	103.442	91.1648	100.213	plate I	batch 2	DLBCL
SU_DHL_2	Doxorubicin (Adriamycin)	2.0111	4.66529	13.4862	97.0864	95.6046	plate I	batch 2	DLBCL
SU_DHL_2	Fingolimod (FTY720)	0.507244	87.9785	99.0753	111.991	89.9525	plate I	batch 2	DLBCL
SU_DHL_2	Ponatinib (AP24534)	0.806254	3.87181	92.4755	97.2428	101.347	plate I	batch 2	DLBCL
SU_DHL_2	Entinostat (MS-275, SNDX-275)	1.40146	18.8661	75.5221	98.6883	105.224	plate I	batch 2	DLBCL
SU_DHL_2	Abitrexate (Methotrexate)	22.2863	23.9804	21.7931	23.1869	16.8616	plate I	batch 2	DLBCL
SU_DHL_2	JTE-013	67.3114	96.2181	100.161	100.695	94.6997	plate I	batch 2	DLBCL
SU_DHL_2	Axitinib	99.3019	103.97	92.8018	102.996	100.387	plate I	batch 2	DLBCL
SU_DHL_2	Nexturastat A	2.52818	35.1308	88.2739	93.8777	105.243	plate I	batch 2	DLBCL
SU_DHL_2	Bendamustine HCL	90.8556	93.9421	104.643	100.461	94.5334	plate I	batch 2	DLBCL
SU_DHL_2	SKI II	12.8279	72.3079	94.0724	94.0433	97.1322	plate I	batch 2	DLBCL
SU_DHL_2	ABT-263 (Navitoclax)	83.3644	81.7858	90.8671	98.5673	90.0109	plate I	batch 2	DLBCL
SU_DHL_2	GSK-LSD1 2HCl	91.3947	91.1359	92.1924	90.6139	94.2204	plate I	batch 2	DLBCL
SU_DHL_2	Daunorubicin HCl	19.2712	91.3004	90.9379	88.7501	93.6831	plate I	batch 2	DLBCL
SU_DHL_2	Doramapimod_BIRB_796	42.2763	83.4844	76.5765	81.8554	80.3242	plate I	batch 2	DLBCL
SU_DHL_2	GDC-0152	80.3754	88.0821	105.056	93.7198	98.3196	plate I	batch 2	DLBCL
SU_DHL_2	JIB04 (NSC693627)	32.883	73.1863	90.8101	85.4384	101.109	plate I	batch 2	DLBCL
SU_DHL_2	PREDNISOLONE	73.9824	84.4883	87.4831	98.9241	99.3297	plate I	batch 2	DLBCL
SU_DHL_2	JNK-IN-8	3.40337	83.8839	95.9385	89.384	85.8775	plate I	batch 2	DLBCL
SU_DHL_2	UMI-77	6.07952	89.0182	90.6865	86.237	87.8223	plate I	batch 2	DLBCL
SU_DHL_2	AMI-1	81.3605	86.9631	92.3608	94.0785	98.7302	plate I	batch 2	DLBCL
SU_DHL_2	Lestaurtinib	2.27653	4.53724	14.4882	34.5669	68.4902	plate I	batch 2	DLBCL
SU_DHL_2	SP600125	81.6383	86.9383	84.1552	96.5287	82.775	plate I	batch 2	DLBCL
SU_DHL_2	Venetoclax (ABT-199, GDC-0199)	75.4092	68.5731	83.7942	83.5139	80.8132	plate I	batch 2	DLBCL
SU_DHL_2	CPI-169	72.236	77.472	77.8033	78.3321	85.7132	plate I	batch 2	DLBCL
SU_DHL_2	Tandutinib (MLN518)	19.6237	47.5612	61.2858	65.5346	65.9671	plate I	batch 2	DLBCL
SU_DHL_2	LY2228820	36.4115	56.3015	55.4257	62.5456	63.0954	plate I	batch 2	DLBCL
SU_DHL_2	Entospletinib (GS-9973)	68.9413	86.6462	89.3557	79.1039	88.882	plate I	batch 2	DLBCL
SU_DHL_2	SGC 0946	65.5786	82.9358	80.3141	80.1802	80.8627	plate I	batch 2	DLBCL
SU_DHL_2	Olaparib (AZD2281)	81.9524	93.5357	89.5933	98.2148	87.2636	plate I	batch 2	DLBCL
SU_DHL_2	Sorafenib	9.17482	92.1369	97.8057	92.2962	88.9006	plate I	batch 2	DLBCL
SU_DHL_2	Saracatinib (AZD0530)	59.8205	83.7792	99.8197	102.438	101.464	plate I	batch 2	DLBCL
SU_DHL_2	UNC0638 HYDRATE	43.0505	87.5654	97.2553	98.1286	94.9731	plate I	batch 2	DLBCL
SU_DHL_2	NSC-207895 (XI-006)	85.0305	99.5567	90.6995	100.506	94.7989	plate I	batch 2	DLBCL
SU_DHL_2	Orlistat (Alli, Xenical)	27.7616	71.7295	96.7893	97.439	92.0988	plate I	batch 2	DLBCL
SU_DHL_2	PCI-32765 (Ibrutinib)	87.1933	101.469	99.9067	103.317	101.591	plate I	batch 2	DLBCL
SU_DHL_2	Fedratinib (SAR302503, TG101348)	3.16182	40.2918	99.7279	94.5505	94.664	plate I	batch 2	DLBCL
SU_DHL_2	Resveratrol	71.2473	92.3468	92.6537	109.491	94.5689	plate I	batch 2	DLBCL
SU_DHL_2	10058-F4	104.362	100.275	103.871	94.263	99.8279	plate I	batch 2	DLBCL
SU_DHL_2	WH-4-023	28.3615	96.3741	105.992	107.182	104.007	plate I	batch 2	DLBCL
SU_DHL_2	Nifuroxazide	83.6741	109.888	100.812	99.962	98.6776	plate I	batch 2	DLBCL
SU_DHL_2	DMSO	98.2994	102.755	99.1687	103.282	96.4955	plate I	batch 2	DLBCL
SU_DHL_2	BMS-345541	64.5597	85.6092	100.591	90.5754	92.715	plate I	batch 2	DLBCL
SU_DHL_2	ONO-4059	82.7714	63.6865	95.0995	90.7684	95.7013	plate I	batch 2	DLBCL
SU_DHL_2	Peficitinb (ASP015K, JNJ-54781532)	80.2119	96.697	95.4651	91.1784	90.5005	plate I	batch 2	DLBCL
SU_DHL_2	Zebularine	93.9429	90.7921	82.1365	92.389	84.3962	plate I	batch 2	DLBCL
SU_DHL_2	LY2409881	47.6059	84.5764	87.3829	86.1213	83.0811	plate I	batch 2	DLBCL
SU_DHL_2	(+)-JQ1	5.44052	8.21485	43.4057	82.9695	86.8835	plate I	batch 2	DLBCL
SU_DHL_2	SMI-4a	73.7083	100.543	98.8855	95.8763	86.6047	plate I	batch 2	DLBCL
SU_DHL_2	LDE225 (NVP-LDE225, Erismodegib)	81.188	86.0028	87.9264	88.602	78.5263	plate I	batch 2	DLBCL
SU_DHL_2	QNZ (EVP4593)	70.2976	80.581	97.3281	83.7926	83.3029	plate I	batch 2	DLBCL
SU_DHL_2	I-BET-762	5.00733	14.9155	57.364	83.2809	94.2942	plate I	batch 2	DLBCL
SU_DHL_2	TG101209	3.87232	51.8538	92.6695	91.4113	83.8659	plate I	batch 2	DLBCL
SU_DHL_2	C646	82.9715	83.4851	86.946	96.6029	76.3688	plate I	batch 2	DLBCL
SU_DHL_2	BMS-708163 (Avagacestat)	82.0682	85.0427	80.7213	87.8196	90.645	plate I	batch 2	DLBCL
SU_DHL_2	UNC1215	75.3307	86.0128	82.9856	82.2011	83.8846	plate I	batch 2	DLBCL
SU_DHL_2	Tofacitinib (CP-690550, Tasocitinib)	81.3824	73.1836	72.1357	73.495	74.0508	plate I	batch 2	DLBCL
SU_DHL_2	Panobinostat	1.56552	1.67034	1.83491	36.1919	60.2579	plate I	batch 2	DLBCL
SU_DHL_2	RO4929097	54.2229	61.2872	59.1359	62.4434	63.2071	plate I	batch 2	DLBCL
SU_DHL_2	Semagacestat (LY450139)	92.8292	86.728	94.1746	91.6872	96.631	plate 2	batch 2	DLBCL
SU_DHL_2	Oligomycin A	58.1322	93.4311	104.117	94.3178	100.401	plate 2	batch 2	DLBCL
SU_DHL_2	Gemcitabine (Gemzar)	49.2406	53.5247	50.706	84.3728	110.623	plate 2	batch 2	DLBCL
SU_DHL_2	GSK650394	102.605	106.598	99.6518	112.581	107.906	plate 2	batch 2	DLBCL
SU_DHL_2	A-674563	2.02564	84.4503	105.138	96.9854	100.845	plate 2	batch 2	DLBCL
SU_DHL_2	ACTINONIN	6.95843	70.2603	104.678	95.4613	109.185	plate 2	batch 2	DLBCL
SU_DHL_2	Irinotecan	64.0139	96.6131	104.709	101.597	99.2483	plate 2	batch 2	DLBCL
SU_DHL_2	PYR-41	79.2352	93.0454	95.8966	104.793	110.598	plate 2	batch 2	DLBCL
SU_DHL_2	Ipatasertib (GDC-0068)	89.8247	87.9273	101.312	100.843	97.8604	plate 2	batch 2	DLBCL
SU_DHL_2	Thapsigargin	4.5219	4.50841	49.3302	94.955	113.423	plate 2	batch 2	DLBCL
SU_DHL_2	AICAR	97.9534	102.535	92.8358	105.639	99.0608	plate 2	batch 2	DLBCL
SU_DHL_2	IRAK-1/4 INHIBITOR I	111.382	99.972	100.608	117.112	96.6041	plate 2	batch 2	DLBCL
SU_DHL_2	CAL-101 (GS-1101)	98.4186	91.9797	116.956	103.042	95.5816	plate 2	batch 2	DLBCL
SU_DHL_2	Marimastat (BB-2516)	9.54409	76.0955	110.25	103.251	104.945	plate 2	batch 2	DLBCL
SU_DHL_2	Dorsomorphin (Compound C)	78.4833	85.9398	111.04	103.264	103.272	plate 2	batch 2	DLBCL
SU_DHL_2	Lenalidomide	96.7243	93.3196	101.421	106.993	88.7829	plate 2	batch 2	DLBCL
SU_DHL_2	GSK690693	88.0941	91.4938	86.0208	95.9473	88.5036	plate 2	batch 2	DLBCL
SU_DHL_2	Imiquimod	93.2446	94.9924	90.6844	91.1745	89.5329	plate 2	batch 2	DLBCL
SU_DHL_2	GANT61	62.2483	83.1512	85.3714	86.1516	89.7711	plate 2	batch 2	DLBCL
SU_DHL_2	MM 102	84.3012	91.9378	86.5479	91.8522	84.505	plate 2	batch 2	DLBCL
SU_DHL_2	VO-Ohpic	34.6414	91.5249	103.048	98.1944	92.2632	plate 2	batch 2	DLBCL
SU_DHL_2	TG003	88.8445	93.4239	99.4847	98.3844	107.418	plate 2	batch 2	DLBCL
SU_DHL_2	SANT-2	74.6023	92.1636	91.9104	104.917	93.765	plate 2	batch 2	DLBCL
SU_DHL_2	OICR-9429	97.5774	97.9516	96.6166	103.512	94.7329	plate 2	batch 2	DLBCL
SU_DHL_2	Onalespib (AT13387)	6.30162	55.6703	91.3675	94.3389	92.2084	plate 2	batch 2	DLBCL
SU_DHL_2	Selinexor (KPT-330)	8.63489	24.239	65.4488	82.1024	91.433	plate 2	batch 2	DLBCL
SU_DHL_2	Crizotinib (PF-02341066)	61.5306	84.5097	84.8669	83.3414	82.9667	plate 2	batch 2	DLBCL
SU_DHL_2	D 4476	89.1782	95.39	84.4593	89.1114	84.8511	plate 2	batch 2	DLBCL
SU_DHL_2	EW-7197	79.7426	89.0244	85.532	89.1938	88.8851	plate 2	batch 2	DLBCL
SU_DHL_2	Bortezomib (Velcade)	1.87777	8.23012	91.8495	82.6184	90.6551	plate 2	batch 2	DLBCL
SU_DHL_2	SGX-523	71.6921	76.8401	70.3652	78.8497	76.4544	plate 2	batch 2	DLBCL
SU_DHL_2	PKF118	0.977022	4.79732	72.4862	76.7496	75.0143	plate 2	batch 2	DLBCL
SU_DHL_2	Galunisertib (LY2157299)	91.3585	88.5705	93.2498	99.9065	96.6941	plate 2	batch 2	DLBCL
SU_DHL_2	Carfilzomib (PR-171)	2.82637	86.599	96.5385	100.382	94.9363	plate 2	batch 2	DLBCL
SU_DHL_2	Resminostat (RAS2410)	2.8082	59.5825	104.297	109.365	104.964	plate 2	batch 2	DLBCL
SU_DHL_2	NOX1_Inhibitor_ML171	107.559	107.632	111.745	107.836	108.453	plate 2	batch 2	DLBCL
SU_DHL_2	KN-62	72.5603	89.9569	99.503	98.4573	95.893	plate 2	batch 2	DLBCL
SU_DHL_2	Ixazomib (MLN2238)	1.93695	2.53637	83.7019	103.177	98.1466	plate 2	batch 2	DLBCL
SU_DHL_2	LMK-235	2.44337	2.72742	33.0349	106.519	102.431	plate 2	batch 2	DLBCL
SU_DHL_2	AZD7762	36.1786	82.8505	94.2756	94.3169	94.2342	plate 2	batch 2	DLBCL
SU_DHL_2	Dasatinib (BMS-354825)	96.5608	102.588	103.985	93.5831	102.343	plate 2	batch 2	DLBCL
SU_DHL_2	MLN9708	2.06522	2.56749	50.3239	93.7816	109.107	plate 2	batch 2	DLBCL
SU_DHL_2	BMS-536924	39.6576	109.045	95.0536	105.229	93.1302	plate 2	batch 2	DLBCL
SU_DHL_2	MK-8776 (SCH 900776)	68.3191	91.0498	105.521	102.393	104.681	plate 2	batch 2	DLBCL
SU_DHL_2	Motesanib Diphosphate	86.669	101.825	109.42	101.938	101.084	plate 2	batch 2	DLBCL
SU_DHL_2	Kifunensine	82.4151	95.6171	102.623	97.1363	97.1478	plate 2	batch 2	DLBCL
SU_DHL_2	DMSO	91.0325	104.744	97.0613	108.196	98.9658	plate 2	batch 2	DLBCL
SU_DHL_2	MI-2 (Menin-MLL inhibitor)	92.5615	92.4942	98.078	100.195	81.741	plate 2	batch 2	DLBCL
SU_DHL_2	BLZ945	88.9815	95.7858	89.7681	92.1418	90.6202	plate 2	batch 2	DLBCL
SU_DHL_2	BREFELDIN A FROM PENICILLIUM BREFELDIANU	2.43383	2.31528	4.9738	88.8275	95.8257	plate 2	batch 2	DLBCL
SU_DHL_2	BMS-754807	75.7222	84.5415	88.1241	90.5706	90.1242	plate 2	batch 2	DLBCL
SU_DHL_2	MI-503	3.63357	3.76075	21.1948	96.4359	97.1784	plate 2	batch 2	DLBCL
SU_DHL_2	WZ 811	91.3799	100.729	103.394	97.948	96.0992	plate 2	batch 2	DLBCL
SU_DHL_2	Swainsonine	91.1668	91.2344	97.9707	97.6173	102.277	plate 2	batch 2	DLBCL
SU_DHL_2	DIPHENYLENEIODONIUM CHLORIDE	11.4447	31.1748	39.835	65.9234	89.6392	plate 2	batch 2	DLBCL
SU_DHL_2	795	95.0284	91.7885	99.6417	94.9178	98.5832	plate 2	batch 2	DLBCL
SU_DHL_2	ACTINOMYCIN D, FROM STREPTOMYCES_SP	2.74883	2.89599	17.0208	59.8202	97.7666	plate 2	batch 2	DLBCL
SU_DHL_2	SD07.1	86.1156	100.314	93.6621	93.6369	96.3016	plate 2	batch 2	DLBCL
SU_DHL_2	Ebselen	77.0713	88.0416	82.9086	97.9151	92.2668	plate 2	batch 2	DLBCL
SU_DHL_2	NSC 663284	31.1307	93.6036	85.4838	90.488	90.0906	plate 2	batch 2	DLBCL
SU_DHL_2	Docetaxel (Taxotere)	16.2848	29.5998	33.9038	30.8887	31.7823	plate 2	batch 2	DLBCL
SU_DHL_2	SD40.1	74.5155	92.3253	83.8872	82.2196	85.5856	plate 2	batch 2	DLBCL
SU_DHL_2	GMX1778 (CHS828)	4.47081	7.62189	70.589	77.7356	76.9333	plate 2	batch 2	DLBCL
SU_DHL_2	140	24.051	76.9694	70.8659	77.1153	72.0985	plate 2	batch 2	DLBCL
SU_DHL_4	Imatinib (STI571)	36.0111	81.1876	78.1406	82.0198	78.9651	plate I	batch 2	DLBCL
SU_DHL_4	Romidepsin (FK228 ,depsipeptide)	1.34236	1.7628	1.59221	54.2543	80.4324	plate I	batch 2	DLBCL
SU_DHL_4	Flavopiridol (Alvocidib)	2.42492	3.45541	25.5579	80.3327	94.736	plate I	batch 2	DLBCL
SU_DHL_4	BAF312 (Siponimod)	78.1912	99.3628	81.6518	103.903	77.895	plate I	batch 2	DLBCL
SU_DHL_4	Vandetanib (Zactima)	0.918185	60.8575	83.7059	84.0115	81.2303	plate I	batch 2	DLBCL
SU_DHL_4	BRD73954	70.5778	77.0447	85.1211	80.7972	84.8353	plate I	batch 2	DLBCL
SU_DHL_4	Doxorubicin (Adriamycin)	1.58545	3.96488	40.1352	84.3285	93.2228	plate I	batch 2	DLBCL
SU_DHL_4	Fingolimod (FTY720)	0.579308	82.3294	92.9042	98.6507	92.8769	plate I	batch 2	DLBCL
SU_DHL_4	Ponatinib (AP24534)	1.23076	24.3501	39.1045	80.6592	86.0242	plate I	batch 2	DLBCL
SU_DHL_4	Entinostat (MS-275, SNDX-275)	12.3098	64.1592	82.2277	87.4321	92.64	plate I	batch 2	DLBCL
SU_DHL_4	Abitrexate (Methotrexate)	81.5464	90.7659	90.7153	95.0505	90.9854	plate I	batch 2	DLBCL
SU_DHL_4	JTE-013	65.1419	86.5946	85.7174	95.6355	90.4423	plate I	batch 2	DLBCL
SU_DHL_4	Axitinib	72.4305	71.0681	92.7628	103.755	106.854	plate I	batch 2	DLBCL
SU_DHL_4	Nexturastat A	17.2058	75.3411	95.7501	97.4589	105.445	plate I	batch 2	DLBCL
SU_DHL_4	Bendamustine HCL	94.3797	98.8205	101.365	103.246	100.697	plate I	batch 2	DLBCL
SU_DHL_4	SKI II	72.3616	96.6221	101.204	105.403	100.089	plate I	batch 2	DLBCL
SU_DHL_4	ABT-263 (Navitoclax)	24.3759	47.9898	79.1453	82.0116	81.6168	plate I	batch 2	DLBCL
SU_DHL_4	GSK-LSD1 2HCl	76.3566	80.5803	79.2507	77.1913	79.8597	plate I	batch 2	DLBCL
SU_DHL_4	Daunorubicin HCl	19.8591	82.8341	83.3158	78.5027	80.5593	plate I	batch 2	DLBCL
SU_DHL_4	Doramapimod_BIRB_796	69.7355	75.7169	73.3034	81.2328	79.1624	plate I	batch 2	DLBCL
SU_DHL_4	GDC-0152	80.235	80.7713	79.6734	76.537	85.0326	plate I	batch 2	DLBCL
SU_DHL_4	JIB04 (NSC693627)	24.268	62.5849	88.3384	82.4184	85.7027	plate I	batch 2	DLBCL
SU_DHL_4	PREDNISOLONE	73.1728	75.5069	81.1912	84.4069	85.7924	plate I	batch 2	DLBCL
SU_DHL_4	JNK-IN-8	2.33322	76.0709	87.2769	85.8425	83.3698	plate I	batch 2	DLBCL
SU_DHL_4	UMI-77	47.2846	86.37	84.3456	79.7843	83.3147	plate I	batch 2	DLBCL
SU_DHL_4	AMI-1	90.2058	89.0174	80.3967	83.6785	80.5065	plate I	batch 2	DLBCL
SU_DHL_4	Lestaurtinib	2.03913	6.11418	24.1978	58.3185	72.838	plate I	batch 2	DLBCL
SU_DHL_4	SP600125	64.1249	73.4308	74.8956	73.9822	79.9285	plate I	batch 2	DLBCL
SU_DHL_4	Venetoclax (ABT-199, GDC-0199)	53.4688	66.2866	74.3952	73.1934	73.1532	plate I	batch 2	DLBCL
SU_DHL_4	CPI-169	69.5709	70.4877	71.8309	71.2491	73.2108	plate I	batch 2	DLBCL
SU_DHL_4	Tandutinib (MLN518)	28.3646	52.1014	66.1303	68.0105	69.7007	plate I	batch 2	DLBCL
SU_DHL_4	LY2228820	50.0536	67.2638	62.1322	65.7843	63.1021	plate I	batch 2	DLBCL
SU_DHL_4	Entospletinib (GS-9973)	65.6427	76.1887	90.8184	84.4191	88.6182	plate I	batch 2	DLBCL
SU_DHL_4	SGC 0946	69.8343	81.7909	80.7302	80.1996	79.0755	plate I	batch 2	DLBCL
SU_DHL_4	Olaparib (AZD2281)	82.2617	95.7866	90.3858	99.4206	88.5799	plate I	batch 2	DLBCL
SU_DHL_4	Sorafenib	45.2027	86.3998	99.9663	94.5775	88.3025	plate I	batch 2	DLBCL
SU_DHL_4	Saracatinib (AZD0530)	9.31886	46.1209	80.8674	79.9588	78.5495	plate I	batch 2	DLBCL
SU_DHL_4	UNC0638 HYDRATE	52.1583	77.2844	78.4203	85.2796	76.5765	plate I	batch 2	DLBCL
SU_DHL_4	NSC-207895 (XI-006)	87.0486	87.4909	94.1586	95.5019	81.5295	plate I	batch 2	DLBCL
SU_DHL_4	Orlistat (Alli, Xenical)	71.7927	83.0027	82.7694	79.698	87.3073	plate I	batch 2	DLBCL
SU_DHL_4	PCI-32765 (Ibrutinib)	40.929	69.0282	77.4181	78.6655	78.1214	plate I	batch 2	DLBCL
SU_DHL_4	Fedratinib (SAR302503, TG101348)	20.4847	78.2955	79.3635	77.9631	76.9944	plate I	batch 2	DLBCL
SU_DHL_4	Resveratrol	77.3569	86.3513	85.6186	91.967	86.2648	plate I	batch 2	DLBCL
SU_DHL_4	10058-F4	94.4383	87.6796	91.6852	84.0996	80.1739	plate I	batch 2	DLBCL
SU_DHL_4	WH-4-023	60.7479	76.1507	77.9844	78.4853	80.0477	plate I	batch 2	DLBCL
SU_DHL_4	Nifuroxazide	74.6934	85.3599	86.1875	81.7053	80.67	plate I	batch 2	DLBCL
SU_DHL_4	DMSO	104.182	104.407	88.2081	106.462	96.7406	plate I	batch 2	DLBCL
SU_DHL_4	BMS-345541	38.1892	96.521	95.0985	96.7554	94.0111	plate I	batch 2	DLBCL
SU_DHL_4	ONO-4059	77.3336	68.3105	82.763	84.3463	81.9475	plate I	batch 2	DLBCL
SU_DHL_4	Peficitinb (ASP015K, JNJ-54781532)	67.1883	86.5772	81.086	81.2386	78.172	plate I	batch 2	DLBCL
SU_DHL_4	Zebularine	80.6627	79.722	79.3022	82.431	79.1734	plate I	batch 2	DLBCL
SU_DHL_4	LY2409881	77.0875	76.4148	76.5921	76.7248	73.3888	plate I	batch 2	DLBCL
SU_DHL_4	(+)-JQ1	45.2308	62.8963	79.8668	80.9166	82.5074	plate I	batch 2	DLBCL
SU_DHL_4	SMI-4a	81.862	83.3894	85.4022	84.3356	76.6211	plate I	batch 2	DLBCL
SU_DHL_4	LDE225 (NVP-LDE225, Erismodegib)	71.166	78.0429	90.2062	88.2755	81.3586	plate I	batch 2	DLBCL
SU_DHL_4	QNZ (EVP4593)	38.8417	62.2624	80.876	76.9701	77.3708	plate I	batch 2	DLBCL
SU_DHL_4	I-BET-762	47.5917	63.7915	74.9116	75.268	77.9316	plate I	batch 2	DLBCL
SU_DHL_4	TG101209	30.1183	76.2678	76.2744	80.4903	74.2662	plate I	batch 2	DLBCL
SU_DHL_4	C646	82.4971	77.1881	74.6887	78.145	71.5333	plate I	batch 2	DLBCL
SU_DHL_4	BMS-708163 (Avagacestat)	70.6021	72.0495	77.4998	77.2457	73.0285	plate I	batch 2	DLBCL
SU_DHL_4	UNC1215	72.1433	75.0345	74.7634	73.8025	72.352	plate I	batch 2	DLBCL
SU_DHL_4	Tofacitinib (CP-690550, Tasocitinib)	71.1471	72.2709	71.6182	72.988	69.7147	plate I	batch 2	DLBCL
SU_DHL_4	Panobinostat	1.30735	1.37275	7.82492	53.5184	61.9205	plate I	batch 2	DLBCL
SU_DHL_4	RO4929097	62.9878	62.5361	66.3003	64.1548	62.6624	plate I	batch 2	DLBCL
SU_DHL_4	Semagacestat (LY450139)	90.3455	95.2873	92.9727	89.4781	106.496	plate 2	batch 2	DLBCL
SU_DHL_4	Oligomycin A	45.4553	88.77	92.749	90.7322	103.502	plate 2	batch 2	DLBCL
SU_DHL_4	Gemcitabine (Gemzar)	72.7671	85.9005	92.1175	93.4903	101.572	plate 2	batch 2	DLBCL
SU_DHL_4	GSK650394	96.9581	115.039	111.515	112.846	106.969	plate 2	batch 2	DLBCL
SU_DHL_4	A-674563	1.85133	78.7975	101.763	99.2752	95.5716	plate 2	batch 2	DLBCL
SU_DHL_4	ACTINONIN	19.019	83.6622	97.4579	94.3461	100.274	plate 2	batch 2	DLBCL
SU_DHL_4	Irinotecan	71.9855	95.0862	99.1733	101.392	98.6336	plate 2	batch 2	DLBCL
SU_DHL_4	PYR-41	85.6656	98.3712	98.5438	101.52	102.907	plate 2	batch 2	DLBCL
SU_DHL_4	Ipatasertib (GDC-0068)	10.443	21.6345	54.5093	95.4275	102.034	plate 2	batch 2	DLBCL
SU_DHL_4	Thapsigargin	8.37314	18.4007	95.2464	97.2384	102.92	plate 2	batch 2	DLBCL
SU_DHL_4	AICAR	83.8649	91.9674	90.7828	97.9413	99.7011	plate 2	batch 2	DLBCL
SU_DHL_4	IRAK-1/4 INHIBITOR I	87.2691	88.075	100.421	100.479	93.5945	plate 2	batch 2	DLBCL
SU_DHL_4	CAL-101 (GS-1101)	60.1622	76.6528	88.3426	89.3655	94.3458	plate 2	batch 2	DLBCL
SU_DHL_4	Marimastat (BB-2516)	36.2601	91.8102	104.754	97.5043	112.831	plate 2	batch 2	DLBCL
SU_DHL_4	Dorsomorphin (Compound C)	23.2244	71.0137	97.5993	97.5899	105.441	plate 2	batch 2	DLBCL
SU_DHL_4	Lenalidomide	100.675	96.6887	98.4302	106.537	100.804	plate 2	batch 2	DLBCL
SU_DHL_4	GSK690693	14.4673	23.2738	50.9202	93.969	95.7184	plate 2	batch 2	DLBCL
SU_DHL_4	Imiquimod	85.3223	90.6942	91.8667	96.9908	97.5375	plate 2	batch 2	DLBCL
SU_DHL_4	GANT61	71.0675	85.745	91.9481	90.1602	89.7882	plate 2	batch 2	DLBCL
SU_DHL_4	MM 102	85.558	89.0205	95.3774	92.84	84.0452	plate 2	batch 2	DLBCL
SU_DHL_4	VO-Ohpic	86.4248	92.7393	95.7311	92.424	93.2393	plate 2	batch 2	DLBCL
SU_DHL_4	TG003	84.8528	91.637	93.4774	90.2644	106.49	plate 2	batch 2	DLBCL
SU_DHL_4	SANT-2	91.5487	88.3302	93.849	94.6211	97.729	plate 2	batch 2	DLBCL
SU_DHL_4	OICR-9429	92.2464	98.806	97.6481	98.7234	95.8107	plate 2	batch 2	DLBCL
SU_DHL_4	Onalespib (AT13387)	33.7297	86.3412	91.1608	91.2178	94.1489	plate 2	batch 2	DLBCL
SU_DHL_4	Selinexor (KPT-330)	6.80433	11.0338	86.4583	86.1661	90.8242	plate 2	batch 2	DLBCL
SU_DHL_4	Crizotinib (PF-02341066)	46.1741	84.3669	86.2676	85.9355	82.1133	plate 2	batch 2	DLBCL
SU_DHL_4	D 4476	87.7682	85.6629	85.7782	88.8494	86.2668	plate 2	batch 2	DLBCL
SU_DHL_4	EW-7197	71.8799	85.0971	89.5342	90.0131	88.0336	plate 2	batch 2	DLBCL
SU_DHL_4	Bortezomib (Velcade)	1.57303	3.20535	88.8638	83.8562	88.8714	plate 2	batch 2	DLBCL
SU_DHL_4	SGX-523	71.3716	76.6585	78.5887	77.7027	80.1344	plate 2	batch 2	DLBCL
SU_DHL_4	PKF118	0.954188	61.4617	79.3308	77.2059	77.3862	plate 2	batch 2	DLBCL
SU_DHL_4	Galunisertib (LY2157299)	100.32	100.182	104.013	94.4237	103.435	plate 2	batch 2	DLBCL
SU_DHL_4	Carfilzomib (PR-171)	92.713	101.761	105.195	93.8393	91.4006	plate 2	batch 2	DLBCL
SU_DHL_4	Resminostat (RAS2410)	13.6652	95.4439	108.128	105.844	108.548	plate 2	batch 2	DLBCL
SU_DHL_4	NOX1_Inhibitor_ML171	100.698	106.902	120.577	103.707	101.055	plate 2	batch 2	DLBCL
SU_DHL_4	KN-62	84.7022	97.7521	100.655	89.84	102.652	plate 2	batch 2	DLBCL
SU_DHL_4	Ixazomib (MLN2238)	1.6338	2.04182	57.3453	92.4498	89.5605	plate 2	batch 2	DLBCL
SU_DHL_4	LMK-235	1.67448	53.6325	78.9121	100.497	100.301	plate 2	batch 2	DLBCL
SU_DHL_4	AZD7762	5.30248	29.5171	76.2837	92.7234	95.8772	plate 2	batch 2	DLBCL
SU_DHL_4	Dasatinib (BMS-354825)	55.4803	84.7422	93.2909	93.2175	94.7675	plate 2	batch 2	DLBCL
SU_DHL_4	MLN9708	1.35104	1.92871	24.892	92.6418	89.7993	plate 2	batch 2	DLBCL
SU_DHL_4	BMS-536924	28.6718	79.4628	91.9446	99.5816	87.64	plate 2	batch 2	DLBCL
SU_DHL_4	MK-8776 (SCH 900776)	60.1506	84.3456	91.6814	93.6647	89.5201	plate 2	batch 2	DLBCL
SU_DHL_4	Motesanib Diphosphate	94.0063	95.9084	101.062	102.398	100.374	plate 2	batch 2	DLBCL
SU_DHL_4	Kifunensine	79.8177	81.5594	86.0687	93.6074	93.2892	plate 2	batch 2	DLBCL
SU_DHL_4	DMSO	109.432	103.505	92.8948	99.3459	94.8223	plate 2	batch 2	DLBCL
SU_DHL_4	MI-2 (Menin-MLL inhibitor)	98.5371	92.8774	98.1995	101.423	90.9862	plate 2	batch 2	DLBCL
SU_DHL_4	BLZ945	89.8688	96.5791	98.8816	105.002	100.91	plate 2	batch 2	DLBCL
SU_DHL_4	BREFELDIN A FROM PENICILLIUM BREFELDIANU	2.9846	3.03594	74.0427	95.0807	89.6118	plate 2	batch 2	DLBCL
SU_DHL_4	BMS-754807	86.2234	93.9976	86.9953	92.9258	90.0216	plate 2	batch 2	DLBCL
SU_DHL_4	MI-503	6.3023	4.77962	7.39266	76.9901	88.9563	plate 2	batch 2	DLBCL
SU_DHL_4	WZ 811	99.6996	98.6457	96.7922	94.6705	94.1099	plate 2	batch 2	DLBCL
SU_DHL_4	Swainsonine	88.143	90.6714	92.5175	92.6882	84.767	plate 2	batch 2	DLBCL
SU_DHL_4	DIPHENYLENEIODONIUM CHLORIDE	10.1813	26.3474	28.5989	34.161	84.9835	plate 2	batch 2	DLBCL
SU_DHL_4	795	100.77	88.1574	100.395	92.5319	89.9239	plate 2	batch 2	DLBCL
SU_DHL_4	ACTINOMYCIN D, FROM STREPTOMYCES_SP	3.44544	24.9852	82.6535	87.8339	91.5128	plate 2	batch 2	DLBCL
SU_DHL_4	SD07.1	87.321	87.3842	86.7785	87.3644	86.6848	plate 2	batch 2	DLBCL
SU_DHL_4	Ebselen	82.9653	89.1051	84.4386	86.8882	86.6813	plate 2	batch 2	DLBCL
SU_DHL_4	NSC 663284	88.2042	84.0968	86.7651	85.4639	85.6279	plate 2	batch 2	DLBCL
SU_DHL_4	Docetaxel (Taxotere)	9.96007	8.80447	6.54959	15.3672	83.5682	plate 2	batch 2	DLBCL
SU_DHL_4	SD40.1	85.015	86.5352	83.1356	86.6443	82.9099	plate 2	batch 2	DLBCL
SU_DHL_4	GMX1778 (CHS828)	1.31756	1.4195	3.87653	76.025	77.6328	plate 2	batch 2	DLBCL
SU_DHL_4	140	50.7424	73.8602	76.2046	77.1084	72.7026	plate 2	batch 2	DLBCL
SU_DHL_5	Imatinib (STI571)	17.3659	75.9602	84.7787	85.3079	87.0179	plate I	batch 2	DLBCL
SU_DHL_5	Romidepsin (FK228 ,depsipeptide)	1.02724	1.54592	1.61108	14.5562	76.4787	plate I	batch 2	DLBCL
SU_DHL_5	Flavopiridol (Alvocidib)	0.977107	1.76256	20.7488	81.0315	88.0934	plate I	batch 2	DLBCL
SU_DHL_5	BAF312 (Siponimod)	71.6299	91.1151	89.8339	98.5681	83.1762	plate I	batch 2	DLBCL
SU_DHL_5	Vandetanib (Zactima)	0.813055	66.2339	90.6051	94.4295	101.05	plate I	batch 2	DLBCL
SU_DHL_5	BRD73954	58.4955	90.1183	106.743	94.9269	102.307	plate I	batch 2	DLBCL
SU_DHL_5	Doxorubicin (Adriamycin)	0.519141	0.75556	1.5381	15.8051	74.7672	plate I	batch 2	DLBCL
SU_DHL_5	Fingolimod (FTY720)	0.371801	59.4269	97.8673	104.969	92.5604	plate I	batch 2	DLBCL
SU_DHL_5	Ponatinib (AP24534)	0.630604	2.66562	14.9281	44.5604	86.2885	plate I	batch 2	DLBCL
SU_DHL_5	Entinostat (MS-275, SNDX-275)	0.774265	38.0885	72.3234	95.6884	103.747	plate I	batch 2	DLBCL
SU_DHL_5	Abitrexate (Methotrexate)	7.09748	6.7841	7.73054	7.81885	11.0211	plate I	batch 2	DLBCL
SU_DHL_5	JTE-013	61.518	88.5989	93.4719	93.6856	90.5372	plate I	batch 2	DLBCL
SU_DHL_5	Axitinib	41.2473	40.4953	93.7437	99.9518	104.426	plate I	batch 2	DLBCL
SU_DHL_5	Nexturastat A	1.17949	53.7667	92.8884	104.099	105.729	plate I	batch 2	DLBCL
SU_DHL_5	Bendamustine HCL	88.6195	92.8431	95.2056	96.2818	97.4821	plate I	batch 2	DLBCL
SU_DHL_5	SKI II	23.354	62.3621	93.2414	99.7862	93.6674	plate I	batch 2	DLBCL
SU_DHL_5	ABT-263 (Navitoclax)	82.4175	93.1531	93.8192	95.9313	95.5264	plate I	batch 2	DLBCL
SU_DHL_5	GSK-LSD1 2HCl	93.5213	89.8043	94.2662	95.1598	95.985	plate I	batch 2	DLBCL
SU_DHL_5	Daunorubicin HCl	2.25518	35.7054	88.141	91.4867	91.5195	plate I	batch 2	DLBCL
SU_DHL_5	Doramapimod_BIRB_796	74.7578	87.8415	92.0259	100.172	87.1922	plate I	batch 2	DLBCL
SU_DHL_5	GDC-0152	69.2441	88.7883	99.5765	102.195	96.4405	plate I	batch 2	DLBCL
SU_DHL_5	JIB04 (NSC693627)	3.24041	28.8825	94.9875	92.5287	99.705	plate I	batch 2	DLBCL
SU_DHL_5	PREDNISOLONE	1.11172	1.94869	4.09962	26.5887	76.6605	plate I	batch 2	DLBCL
SU_DHL_5	JNK-IN-8	1.1729	57.7761	82.1316	91.171	89.8029	plate I	batch 2	DLBCL
SU_DHL_5	UMI-77	1.36378	58.3382	91.3864	90.6816	91.8536	plate I	batch 2	DLBCL
SU_DHL_5	AMI-1	95.7215	97.2071	95.4627	93.6548	105.921	plate I	batch 2	DLBCL
SU_DHL_5	Lestaurtinib	1.9881	2.24506	2.68984	32.13	73.144	plate I	batch 2	DLBCL
SU_DHL_5	SP600125	64.3371	79.6792	86.1361	87.5846	87.0522	plate I	batch 2	DLBCL
SU_DHL_5	Venetoclax (ABT-199, GDC-0199)	76.823	81.6036	80.8629	82.0618	82.0819	plate I	batch 2	DLBCL
SU_DHL_5	CPI-169	73.381	72.0582	76.8066	74.8713	84.3705	plate I	batch 2	DLBCL
SU_DHL_5	Tandutinib (MLN518)	6.93527	56.431	64.0995	73.1852	71.0361	plate I	batch 2	DLBCL
SU_DHL_5	LY2228820	53.836	65.0939	66.1308	71.7603	66.3429	plate I	batch 2	DLBCL
SU_DHL_5	Entospletinib (GS-9973)	27.0171	48.0391	80.4566	85.4999	88.742	plate I	batch 2	DLBCL
SU_DHL_5	SGC 0946	29.4728	80.2021	78.3604	74.5594	76.726	plate I	batch 2	DLBCL
SU_DHL_5	Olaparib (AZD2281)	14.7063	75.1928	84.3198	93.3146	84.8539	plate I	batch 2	DLBCL
SU_DHL_5	Sorafenib	0.663108	65.4004	87.4826	89.1452	83.7439	plate I	batch 2	DLBCL
SU_DHL_5	Saracatinib (AZD0530)	1.9999	53.9031	96.3109	95.3013	98.1828	plate I	batch 2	DLBCL
SU_DHL_5	UNC0638 HYDRATE	0.571423	96.0866	93.7932	92.5704	94.5718	plate I	batch 2	DLBCL
SU_DHL_5	NSC-207895 (XI-006)	90.3774	95.2722	91.0908	102.706	93.5867	plate I	batch 2	DLBCL
SU_DHL_5	Orlistat (Alli, Xenical)	28.7407	72.2167	91.7161	89.5415	83.3673	plate I	batch 2	DLBCL
SU_DHL_5	PCI-32765 (Ibrutinib)	6.39037	69.0943	80.2911	95.9646	96.8737	plate I	batch 2	DLBCL
SU_DHL_5	Fedratinib (SAR302503, TG101348)	2.43365	48.661	80.0552	87.5758	89.8158	plate I	batch 2	DLBCL
SU_DHL_5	Resveratrol	50.682	100.538	93.3735	99.0566	88.1219	plate I	batch 2	DLBCL
SU_DHL_5	10058-F4	108.551	91.6731	94.4751	96.7598	89.4785	plate I	batch 2	DLBCL
SU_DHL_5	WH-4-023	7.93905	74.995	91.9982	92.3428	103.671	plate I	batch 2	DLBCL
SU_DHL_5	Nifuroxazide	38.6216	101.725	98.9914	91.0304	95.7182	plate I	batch 2	DLBCL
SU_DHL_5	DMSO	99.231	103.129	98.3939	106.457	92.7896	plate I	batch 2	DLBCL
SU_DHL_5	BMS-345541	26.1547	91.1686	96.9291	93.113	90.6261	plate I	batch 2	DLBCL
SU_DHL_5	ONO-4059	68.688	16.6803	91.4744	96.6861	99.9596	plate I	batch 2	DLBCL
SU_DHL_5	Peficitinb (ASP015K, JNJ-54781532)	28.7846	82.9151	90.9009	94.5974	93.89	plate I	batch 2	DLBCL
SU_DHL_5	Zebularine	92.896	95.5353	91.3202	92.7853	89.2387	plate I	batch 2	DLBCL
SU_DHL_5	LY2409881	84.6279	85.6017	88.1203	88.6035	85.1362	plate I	batch 2	DLBCL
SU_DHL_5	(+)-JQ1	36.9507	54.483	86.1145	89.201	93.5128	plate I	batch 2	DLBCL
SU_DHL_5	SMI-4a	81.5836	98.0752	93.4388	88.2083	88.7239	plate I	batch 2	DLBCL
SU_DHL_5	LDE225 (NVP-LDE225, Erismodegib)	71.361	78.4076	86.325	91.1819	81.4381	plate I	batch 2	DLBCL
SU_DHL_5	QNZ (EVP4593)	58.4294	65.2161	85.5943	81.4387	82.4795	plate I	batch 2	DLBCL
SU_DHL_5	I-BET-762	49.9288	65.0916	91.217	91.4422	97.3841	plate I	batch 2	DLBCL
SU_DHL_5	TG101209	3.16115	65.7713	93.0564	89.2958	87.1524	plate I	batch 2	DLBCL
SU_DHL_5	C646	81.6798	88.2566	83.4908	95.5655	80.9401	plate I	batch 2	DLBCL
SU_DHL_5	BMS-708163 (Avagacestat)	87.6296	81.0288	83.5213	84.4616	81.0056	plate I	batch 2	DLBCL
SU_DHL_5	UNC1215	79.1305	79.4172	84.6839	85.3203	78.7665	plate I	batch 2	DLBCL
SU_DHL_5	Tofacitinib (CP-690550, Tasocitinib)	72.1357	79.6978	81.5611	79.7064	78.2604	plate I	batch 2	DLBCL
SU_DHL_5	Panobinostat	1.1775	1.11693	1.42894	47.0255	64.3131	plate I	batch 2	DLBCL
SU_DHL_5	RO4929097	54.383	59.801	66.4309	66.184	63.7539	plate I	batch 2	DLBCL
SU_DHL_5	Semagacestat (LY450139)	94.2619	94.6591	99.3023	102.673	108.603	plate 2	batch 2	DLBCL
SU_DHL_5	Oligomycin A	27.7549	96.2944	107.096	102.994	109.901	plate 2	batch 2	DLBCL
SU_DHL_5	Gemcitabine (Gemzar)	1.93327	2.03502	3.09361	23.5029	105.852	plate 2	batch 2	DLBCL
SU_DHL_5	GSK650394	78.3555	88.6516	111.715	116.283	109.309	plate 2	batch 2	DLBCL
SU_DHL_5	A-674563	0.647413	45.9048	101.831	103.447	105.684	plate 2	batch 2	DLBCL
SU_DHL_5	ACTINONIN	1.26188	108.216	111.862	115.482	109.997	plate 2	batch 2	DLBCL
SU_DHL_5	Irinotecan	1.55588	10.686	98.3663	114.451	110.09	plate 2	batch 2	DLBCL
SU_DHL_5	PYR-41	82.0926	106.649	107.129	110.166	103.01	plate 2	batch 2	DLBCL
SU_DHL_5	Ipatasertib (GDC-0068)	1.34674	5.6032	48.7799	85.6034	104.121	plate 2	batch 2	DLBCL
SU_DHL_5	Thapsigargin	1.21935	1.67702	2.39887	99.2153	109.663	plate 2	batch 2	DLBCL
SU_DHL_5	AICAR	1.31922	112.143	99.1088	103.045	99.6173	plate 2	batch 2	DLBCL
SU_DHL_5	IRAK-1/4 INHIBITOR I	98.1707	97.521	101.096	110.689	95.6495	plate 2	batch 2	DLBCL
SU_DHL_5	CAL-101 (GS-1101)	11.4518	38.5024	60.3147	70.3451	84.9525	plate 2	batch 2	DLBCL
SU_DHL_5	Marimastat (BB-2516)	2.4437	98.5054	104.991	99.2383	107.75	plate 2	batch 2	DLBCL
SU_DHL_5	Dorsomorphin (Compound C)	34.341	77.5665	102.795	104.75	94.8711	plate 2	batch 2	DLBCL
SU_DHL_5	Lenalidomide	93.6566	95.3719	99.2525	97.3165	92.9082	plate 2	batch 2	DLBCL
SU_DHL_5	GSK690693	8.62696	8.90532	25.8857	69.5628	87.8486	plate 2	batch 2	DLBCL
SU_DHL_5	Imiquimod	99.766	94.9729	98.6174	97.5771	99.9964	plate 2	batch 2	DLBCL
SU_DHL_5	GANT61	2.37531	87.6305	103.301	97.6978	95.795	plate 2	batch 2	DLBCL
SU_DHL_5	MM 102	82.3188	96.1413	98.7873	91.8822	87.9581	plate 2	batch 2	DLBCL
SU_DHL_5	VO-Ohpic	58.1685	93.3023	97.6689	96.4389	102.791	plate 2	batch 2	DLBCL
SU_DHL_5	TG003	87.2521	85.6655	102.804	95.7406	104.539	plate 2	batch 2	DLBCL
SU_DHL_5	SANT-2	80.8801	100.257	99.995	106.37	97.8997	plate 2	batch 2	DLBCL
SU_DHL_5	OICR-9429	96.1436	90.1572	98.6953	92.8194	94.961	plate 2	batch 2	DLBCL
SU_DHL_5	Onalespib (AT13387)	1.63427	54.3798	95.2012	96.6478	94.142	plate 2	batch 2	DLBCL
SU_DHL_5	Selinexor (KPT-330)	1.66096	2.34466	14.8184	68.6643	96.927	plate 2	batch 2	DLBCL
SU_DHL_5	Crizotinib (PF-02341066)	6.97225	82.7227	91.4101	95.369	91.9862	plate 2	batch 2	DLBCL
SU_DHL_5	D 4476	87.7971	97.06	91.5492	89.5826	86.3449	plate 2	batch 2	DLBCL
SU_DHL_5	EW-7197	75.1687	88.2031	92.7544	86.3686	89.1624	plate 2	batch 2	DLBCL
SU_DHL_5	Bortezomib (Velcade)	1.42973	1.86321	86.2437	86.4912	88.7414	plate 2	batch 2	DLBCL
SU_DHL_5	SGX-523	83.1441	81.4794	84.6833	77.8322	82.1287	plate 2	batch 2	DLBCL
SU_DHL_5	PKF118	0.950998	15.1599	81.2385	79.2998	81.5231	plate 2	batch 2	DLBCL
SU_DHL_5	Galunisertib (LY2157299)	105.123	104.24	99.3542	97.4804	107.06	plate 2	batch 2	DLBCL
SU_DHL_5	Carfilzomib (PR-171)	1.91472	102.098	104.536	95.0002	92.3263	plate 2	batch 2	DLBCL
SU_DHL_5	Resminostat (RAS2410)	2.23102	76.1725	105.139	114.467	100.941	plate 2	batch 2	DLBCL
SU_DHL_5	NOX1_Inhibitor_ML171	99.7172	109.439	114.755	103.31	105.352	plate 2	batch 2	DLBCL
SU_DHL_5	KN-62	81.4097	103.037	111.593	71.0532	112.811	plate 2	batch 2	DLBCL
SU_DHL_5	Ixazomib (MLN2238)	1.54107	1.8065	71.3647	111.012	107.85	plate 2	batch 2	DLBCL
SU_DHL_5	LMK-235	1.06026	2.82443	68.0916	107.89	104.745	plate 2	batch 2	DLBCL
SU_DHL_5	AZD7762	0.095496	1.08382	31.6951	84.0819	97.0125	plate 2	batch 2	DLBCL
SU_DHL_5	Dasatinib (BMS-354825)	2.59799	47.7559	82.6656	102.299	106.799	plate 2	batch 2	DLBCL
SU_DHL_5	MLN9708	0.375937	0.885944	9.08317	99.9053	98.1123	plate 2	batch 2	DLBCL
SU_DHL_5	BMS-536924	3.2256	38.4605	94.9426	114.056	95.4397	plate 2	batch 2	DLBCL
SU_DHL_5	MK-8776 (SCH 900776)	12.8063	20.5314	87.5198	98.8684	100.317	plate 2	batch 2	DLBCL
SU_DHL_5	Motesanib Diphosphate	88.9391	95.0796	101.575	101.928	105.695	plate 2	batch 2	DLBCL
SU_DHL_5	Kifunensine	84.0986	91.3878	95.7087	99.3486	95.5069	plate 2	batch 2	DLBCL
SU_DHL_5	DMSO	95.9307	106.361	89.4877	108.224	99.9964	plate 2	batch 2	DLBCL
SU_DHL_5	MI-2 (Menin-MLL inhibitor)	87.3905	94.7208	95.6524	97.394	92.5755	plate 2	batch 2	DLBCL
SU_DHL_5	BLZ945	97.487	98.4091	101.759	100.78	100.721	plate 2	batch 2	DLBCL
SU_DHL_5	BREFELDIN A FROM PENICILLIUM BREFELDIANU	1.70454	1.79336	40.1832	98.4672	98.2735	plate 2	batch 2	DLBCL
SU_DHL_5	BMS-754807	51.8383	85.0857	102.416	105.481	95.3966	plate 2	batch 2	DLBCL
SU_DHL_5	MI-503	1.72769	2.01438	2.80963	90.4247	94.8751	plate 2	batch 2	DLBCL
SU_DHL_5	WZ 811	97.034	98.8142	107.66	101.278	102.323	plate 2	batch 2	DLBCL
SU_DHL_5	Swainsonine	95.9403	102.115	96.5609	93.2118	100.608	plate 2	batch 2	DLBCL
SU_DHL_5	DIPHENYLENEIODONIUM CHLORIDE	2.35425	7.35861	13.7844	35.3273	97.7237	plate 2	batch 2	DLBCL
SU_DHL_5	795	101.778	94.0679	94.0857	97.5204	96.4224	plate 2	batch 2	DLBCL
SU_DHL_5	ACTINOMYCIN D, FROM STREPTOMYCES_SP	1.68911	1.84862	1.86551	42.9622	92.9333	plate 2	batch 2	DLBCL
SU_DHL_5	SD07.1	84.9816	92.9118	92.274	93.8079	91.01	plate 2	batch 2	DLBCL
SU_DHL_5	Ebselen	76.1022	103.134	87.0936	96.4724	81.9752	plate 2	batch 2	DLBCL
SU_DHL_5	NSC 663284	79.1414	87.5669	93.1605	88.7181	83.039	plate 2	batch 2	DLBCL
SU_DHL_5	Docetaxel (Taxotere)	2.08819	2.60341	2.18244	3.0027	8.08463	plate 2	batch 2	DLBCL
SU_DHL_5	SD40.1	71.4744	92.8742	89.118	86.6977	90.2179	plate 2	batch 2	DLBCL
SU_DHL_5	GMX1778 (CHS828)	0.488739	0.533568	2.33903	87.7877	80.7811	plate 2	batch 2	DLBCL
SU_DHL_5	140	0.470182	83.6093	79.9662	78.5551	77.1697	plate 2	batch 2	DLBCL
SU_DHL_6	Imatinib (STI571)	49.4932	83.9011	88.7253	89.1908	87.071	plate I	batch 2	DLBCL
SU_DHL_6	Romidepsin (FK228 ,depsipeptide)	1.43298	1.78648	1.8344	29.3148	85.5666	plate I	batch 2	DLBCL
SU_DHL_6	Flavopiridol (Alvocidib)	1.40442	2.67822	70.1108	95.4416	94.7687	plate I	batch 2	DLBCL
SU_DHL_6	BAF312 (Siponimod)	82.0562	90.8375	90.7294	93.7405	91.0341	plate I	batch 2	DLBCL
SU_DHL_6	Vandetanib (Zactima)	9.18762	72.2935	97.8772	96.1994	95.5478	plate I	batch 2	DLBCL
SU_DHL_6	BRD73954	75.7358	89.4522	94.0827	97.8479	101.606	plate I	batch 2	DLBCL
SU_DHL_6	Doxorubicin (Adriamycin)	0.587287	6.06118	58.5498	106.275	95.7279	plate I	batch 2	DLBCL
SU_DHL_6	Fingolimod (FTY720)	0.559474	93.7164	92.9748	99.5111	91.1085	plate I	batch 2	DLBCL
SU_DHL_6	Ponatinib (AP24534)	1.02197	14.2466	17.9129	88.2546	98.8603	plate I	batch 2	DLBCL
SU_DHL_6	Entinostat (MS-275, SNDX-275)	1.31778	50.7787	92.4545	97.5149	102.442	plate I	batch 2	DLBCL
SU_DHL_6	Abitrexate (Methotrexate)	51.6884	57.8613	56.6139	53.0551	46.1963	plate I	batch 2	DLBCL
SU_DHL_6	JTE-013	82.1496	94.0827	93.3184	102.916	100.618	plate I	batch 2	DLBCL
SU_DHL_6	Axitinib	71.1197	80.9036	105.981	103.8	101.903	plate I	batch 2	DLBCL
SU_DHL_6	Nexturastat A	2.26928	71.6188	94.4031	101.2	104.167	plate I	batch 2	DLBCL
SU_DHL_6	Bendamustine HCL	88.6385	94.0821	98.4142	99.6866	103.102	plate I	batch 2	DLBCL
SU_DHL_6	SKI II	3.58123	42.9564	93.5646	104.519	94.4822	plate I	batch 2	DLBCL
SU_DHL_6	ABT-263 (Navitoclax)	36.4255	69.1614	94.2513	98.8633	98.588	plate I	batch 2	DLBCL
SU_DHL_6	GSK-LSD1 2HCl	95.9132	96.7444	96.1875	96.6544	98.6038	plate I	batch 2	DLBCL
SU_DHL_6	Daunorubicin HCl	35.3761	97.7536	97.2702	98.1356	96.1157	plate I	batch 2	DLBCL
SU_DHL_6	Doramapimod_BIRB_796	80.4922	95.6527	94.037	95.2932	92.0993	plate I	batch 2	DLBCL
SU_DHL_6	GDC-0152	73.1085	92.7969	99.3397	94.5018	102.503	plate I	batch 2	DLBCL
SU_DHL_6	JIB04 (NSC693627)	34.3414	69.3443	100.493	95.784	102.776	plate I	batch 2	DLBCL
SU_DHL_6	PREDNISOLONE	60.9478	68.3266	76.0268	87.3942	94.0904	plate I	batch 2	DLBCL
SU_DHL_6	JNK-IN-8	4.90127	72.9362	90.5165	98.9548	91.3135	plate I	batch 2	DLBCL
SU_DHL_6	UMI-77	3.22811	90.5919	95.8434	93.5383	95.7872	plate I	batch 2	DLBCL
SU_DHL_6	AMI-1	89.7315	92.7489	97.1849	95.0693	100.95	plate I	batch 2	DLBCL
SU_DHL_6	Lestaurtinib	2.90186	3.70809	10.2383	52.8593	74.9555	plate I	batch 2	DLBCL
SU_DHL_6	SP600125	69.7064	82.3189	86.9281	90.792	87.6152	plate I	batch 2	DLBCL
SU_DHL_6	Venetoclax (ABT-199, GDC-0199)	65.6165	79.7221	91.2788	91.7025	90.1953	plate I	batch 2	DLBCL
SU_DHL_6	CPI-169	77.7302	82.3366	80.7822	88.3912	89.4755	plate I	batch 2	DLBCL
SU_DHL_6	Tandutinib (MLN518)	52.5136	78.3582	79.9143	77.4231	82.8842	plate I	batch 2	DLBCL
SU_DHL_6	LY2228820	50.9296	77.8486	75.4953	76.1606	76.593	plate I	batch 2	DLBCL
SU_DHL_6	Entospletinib (GS-9973)	66.225	80.8897	90.4806	84.4521	90.8303	plate I	batch 2	DLBCL
SU_DHL_6	SGC 0946	71.9509	82.4999	83.8855	79.2613	79.8153	plate I	batch 2	DLBCL
SU_DHL_6	Olaparib (AZD2281)	76.3883	88.0879	88.8666	94.6375	83.494	plate I	batch 2	DLBCL
SU_DHL_6	Sorafenib	51.0942	85.7192	94.5347	86.8484	88.0142	plate I	batch 2	DLBCL
SU_DHL_6	Saracatinib (AZD0530)	7.07169	39.5948	101.555	94.3537	99.4715	plate I	batch 2	DLBCL
SU_DHL_6	UNC0638 HYDRATE	62.6701	93.6302	92.4396	92.2385	90.5032	plate I	batch 2	DLBCL
SU_DHL_6	NSC-207895 (XI-006)	88.7073	100.523	97.0441	100.72	91.1222	plate I	batch 2	DLBCL
SU_DHL_6	Orlistat (Alli, Xenical)	43.4142	81.5495	94.3276	93.0186	86.8888	plate I	batch 2	DLBCL
SU_DHL_6	PCI-32765 (Ibrutinib)	10.1307	81.093	95.8211	91.6787	96.536	plate I	batch 2	DLBCL
SU_DHL_6	Fedratinib (SAR302503, TG101348)	7.48063	79.2056	94.4958	95.081	91.6001	plate I	batch 2	DLBCL
SU_DHL_6	Resveratrol	91.5013	104.595	94.3593	103.475	92.8395	plate I	batch 2	DLBCL
SU_DHL_6	10058-F4	100.65	95.5379	96.2738	97.1182	88.4521	plate I	batch 2	DLBCL
SU_DHL_6	WH-4-023	13.2473	78.2851	90.9593	93.7589	98.5213	plate I	batch 2	DLBCL
SU_DHL_6	Nifuroxazide	75.8089	103.569	102.633	96.8669	91.9779	plate I	batch 2	DLBCL
SU_DHL_6	DMSO	96.9299	101.467	101.244	102.825	97.5331	plate I	batch 2	DLBCL
SU_DHL_6	BMS-345541	69.5343	92.4994	97.1332	86.2632	90.5802	plate I	batch 2	DLBCL
SU_DHL_6	ONO-4059	92.9934	68.4828	100.637	98.9065	96.685	plate I	batch 2	DLBCL
SU_DHL_6	Peficitinb (ASP015K, JNJ-54781532)	42.5034	99.0661	102.381	95.2223	92.97	plate I	batch 2	DLBCL
SU_DHL_6	Zebularine	94.872	100.166	97.3279	99.3766	92.984	plate I	batch 2	DLBCL
SU_DHL_6	LY2409881	78.0478	91.4319	90.7683	91.2276	91.0245	plate I	batch 2	DLBCL
SU_DHL_6	(+)-JQ1	27.2663	49.4896	86.8146	90.0948	98.9484	plate I	batch 2	DLBCL
SU_DHL_6	SMI-4a	87.8661	102.23	98.408	95.8453	91.5975	plate I	batch 2	DLBCL
SU_DHL_6	LDE225 (NVP-LDE225, Erismodegib)	80.1417	86.4581	93.3515	98.5042	87.2452	plate I	batch 2	DLBCL
SU_DHL_6	QNZ (EVP4593)	67.1596	76.1931	89.7565	87.6017	89.1724	plate I	batch 2	DLBCL
SU_DHL_6	I-BET-762	38.9138	59.4914	83.7126	93.4603	92.8489	plate I	batch 2	DLBCL
SU_DHL_6	TG101209	17.466	90.8743	96.3208	94.243	89.0591	plate I	batch 2	DLBCL
SU_DHL_6	C646	86.4346	89.1664	91.9796	95.4422	87.1362	plate I	batch 2	DLBCL
SU_DHL_6	BMS-708163 (Avagacestat)	81.1456	81.3738	83.2385	80.8185	83.2815	plate I	batch 2	DLBCL
SU_DHL_6	UNC1215	88.4983	85.2696	88.4861	85.9808	87.0161	plate I	batch 2	DLBCL
SU_DHL_6	Tofacitinib (CP-690550, Tasocitinib)	87.5951	88.2623	85.9467	84.2961	81.1943	plate I	batch 2	DLBCL
SU_DHL_6	Panobinostat	1.3704	1.23979	3.61844	60.6799	76.1094	plate I	batch 2	DLBCL
SU_DHL_6	RO4929097	43.579	58.0712	66.6578	67.707	69.407	plate I	batch 2	DLBCL
SU_DHL_6	Semagacestat (LY450139)	81.5843	88.4716	87.1943	89.0249	97.6692	plate 2	batch 2	DLBCL
SU_DHL_6	Oligomycin A	40.8008	95.4591	97.8015	93.4357	100.877	plate 2	batch 2	DLBCL
SU_DHL_6	Gemcitabine (Gemzar)	54.4448	65.5693	66.1108	87.8845	107.296	plate 2	batch 2	DLBCL
SU_DHL_6	GSK650394	71.5059	101.741	106.483	108.154	100.405	plate 2	batch 2	DLBCL
SU_DHL_6	A-674563	2.19057	71.0362	103.726	96.2195	103.447	plate 2	batch 2	DLBCL
SU_DHL_6	ACTINONIN	4.13889	87.2917	104.898	102.526	104.477	plate 2	batch 2	DLBCL
SU_DHL_6	Irinotecan	63.7492	98.3285	107.919	108.441	102.278	plate 2	batch 2	DLBCL
SU_DHL_6	PYR-41	93.2386	101.154	102.997	107.034	99.5276	plate 2	batch 2	DLBCL
SU_DHL_6	Ipatasertib (GDC-0068)	6.67067	17.1307	68.7172	100.699	100.241	plate 2	batch 2	DLBCL
SU_DHL_6	Thapsigargin	1.52302	2.29318	70.568	100.202	100.68	plate 2	batch 2	DLBCL
SU_DHL_6	AICAR	96.1857	104.214	94.5878	107.072	101.494	plate 2	batch 2	DLBCL
SU_DHL_6	IRAK-1/4 INHIBITOR I	85.9876	95.5593	98.3036	102.576	94.2544	plate 2	batch 2	DLBCL
SU_DHL_6	CAL-101 (GS-1101)	12.0594	22.945	36.9244	51.0393	77.189	plate 2	batch 2	DLBCL
SU_DHL_6	Marimastat (BB-2516)	15.5102	95.6609	100.003	95.3538	103.529	plate 2	batch 2	DLBCL
SU_DHL_6	Dorsomorphin (Compound C)	61.3439	98.1332	105.857	110.378	100.379	plate 2	batch 2	DLBCL
SU_DHL_6	Lenalidomide	97.589	99.5922	100.171	97.4338	96.4598	plate 2	batch 2	DLBCL
SU_DHL_6	GSK690693	14.0177	19.6191	52.8745	92.6497	98.7986	plate 2	batch 2	DLBCL
SU_DHL_6	Imiquimod	92.1191	96.3587	97.9385	99.4447	104.012	plate 2	batch 2	DLBCL
SU_DHL_6	GANT61	71.8771	89.8696	95.1284	101.068	100.833	plate 2	batch 2	DLBCL
SU_DHL_6	MM 102	89.9768	93.2288	92.7146	101.374	96.9865	plate 2	batch 2	DLBCL
SU_DHL_6	VO-Ohpic	86.2798	105.877	98.2471	99.5975	100.105	plate 2	batch 2	DLBCL
SU_DHL_6	TG003	78.1368	89.3666	93.4031	101.344	103.31	plate 2	batch 2	DLBCL
SU_DHL_6	SANT-2	90.1121	99.1435	92.8267	101.961	97.4167	plate 2	batch 2	DLBCL
SU_DHL_6	OICR-9429	95.969	95.6324	90.4877	101.685	96.6451	plate 2	batch 2	DLBCL
SU_DHL_6	Onalespib (AT13387)	6.39527	86.2352	101.016	97.6324	102.95	plate 2	batch 2	DLBCL
SU_DHL_6	Selinexor (KPT-330)	8.94265	48.7503	77.5046	84.117	99.0445	plate 2	batch 2	DLBCL
SU_DHL_6	Crizotinib (PF-02341066)	44.6567	89.2084	93.7209	96.3207	93.9865	plate 2	batch 2	DLBCL
SU_DHL_6	D 4476	84.1719	88.0773	90.0227	96.5005	99.7496	plate 2	batch 2	DLBCL
SU_DHL_6	EW-7197	91.1786	93.289	92.2339	93.3694	93.6558	plate 2	batch 2	DLBCL
SU_DHL_6	Bortezomib (Velcade)	1.63684	1.92492	91.2205	94.3119	93.7284	plate 2	batch 2	DLBCL
SU_DHL_6	SGX-523	79.7278	79.6055	83.4151	83.6786	84.1231	plate 2	batch 2	DLBCL
SU_DHL_6	PKF118	1.058	11.8573	81.9277	84.4419	82.448	plate 2	batch 2	DLBCL
SU_DHL_6	Galunisertib (LY2157299)	98.4069	94.6821	92.9329	92.222	92.5859	plate 2	batch 2	DLBCL
SU_DHL_6	Carfilzomib (PR-171)	6.01311	96.5944	96.8749	95.774	90.9822	plate 2	batch 2	DLBCL
SU_DHL_6	Resminostat (RAS2410)	3.28537	76.604	101.31	104.665	97.3809	plate 2	batch 2	DLBCL
SU_DHL_6	NOX1_Inhibitor_ML171	103.863	107.173	108.009	105.223	98.9629	plate 2	batch 2	DLBCL
SU_DHL_6	KN-62	78.5524	91.1584	98.1944	97.2307	102.195	plate 2	batch 2	DLBCL
SU_DHL_6	Ixazomib (MLN2238)	1.50742	1.74529	5.7048	96.5734	96.3268	plate 2	batch 2	DLBCL
SU_DHL_6	LMK-235	1.25322	12.8968	69.9339	97.9619	97.0362	plate 2	batch 2	DLBCL
SU_DHL_6	AZD7762	3.83082	8.7099	38.3621	84.2194	92.4799	plate 2	batch 2	DLBCL
SU_DHL_6	Dasatinib (BMS-354825)	11.1254	80.7812	97.3389	97.2805	98.7111	plate 2	batch 2	DLBCL
SU_DHL_6	MLN9708	1.01559	1.76479	3.23882	95.3819	94.863	plate 2	batch 2	DLBCL
SU_DHL_6	BMS-536924	8.1993	79.6944	96.9851	100.127	93.2108	plate 2	batch 2	DLBCL
SU_DHL_6	MK-8776 (SCH 900776)	57.0878	83.8348	94.4545	96.0816	91.3826	plate 2	batch 2	DLBCL
SU_DHL_6	Motesanib Diphosphate	101.999	101.994	107.24	101.629	97.493	plate 2	batch 2	DLBCL
SU_DHL_6	Kifunensine	45.9299	68.9334	86.1392	97.2812	97.6231	plate 2	batch 2	DLBCL
SU_DHL_6	DMSO	100.359	101.73	97.2724	103.296	97.3428	plate 2	batch 2	DLBCL
SU_DHL_6	MI-2 (Menin-MLL inhibitor)	73.5402	86.039	98.4082	93.6129	94.521	plate 2	batch 2	DLBCL
SU_DHL_6	BLZ945	93.5208	92.1113	101.745	98.4613	105.16	plate 2	batch 2	DLBCL
SU_DHL_6	BREFELDIN A FROM PENICILLIUM BREFELDIANU	1.73457	1.87252	9.23049	97.0194	95.8486	plate 2	batch 2	DLBCL
SU_DHL_6	BMS-754807	68.9061	93.6863	97.9755	101.691	101.364	plate 2	batch 2	DLBCL
SU_DHL_6	MI-503	2.07359	2.25297	14.9799	89.5654	92.4111	plate 2	batch 2	DLBCL
SU_DHL_6	WZ 811	100.704	98.7118	100.629	100.077	100.022	plate 2	batch 2	DLBCL
SU_DHL_6	Swainsonine	87.0607	85.3851	84.682	89.9096	87.368	plate 2	batch 2	DLBCL
SU_DHL_6	DIPHENYLENEIODONIUM CHLORIDE	20.2484	50.0564	55.1553	73.3404	88.4477	plate 2	batch 2	DLBCL
SU_DHL_6	795	103.004	95.4798	97.6368	97.9348	90.4231	plate 2	batch 2	DLBCL
SU_DHL_6	ACTINOMYCIN D, FROM STREPTOMYCES_SP	2.33827	8.19784	79.2967	95.1072	96.804	plate 2	batch 2	DLBCL
SU_DHL_6	SD07.1	97.5154	101.086	94.7806	92.7787	89.8664	plate 2	batch 2	DLBCL
SU_DHL_6	Ebselen	91.2966	92.3916	89.4438	97.1644	93.2924	plate 2	batch 2	DLBCL
SU_DHL_6	NSC 663284	91.9605	91.7987	88.7243	91.98	87.5886	plate 2	batch 2	DLBCL
SU_DHL_6	Docetaxel (Taxotere)	11.5787	12.7581	10.775	10.9507	61.7541	plate 2	batch 2	DLBCL
SU_DHL_6	SD40.1	89.4133	86.1991	89.5659	85.2116	86.0317	plate 2	batch 2	DLBCL
SU_DHL_6	GMX1778 (CHS828)	4.81302	5.97533	25.7936	80.1019	77.9431	plate 2	batch 2	DLBCL
SU_DHL_6	140	64.0823	80.8365	82.3381	77.6667	79.4327	plate 2	batch 2	DLBCL
SU_DHL_10	Imatinib (STI571)	20.3132	81.9335	82.7508	80.061	81.3044	plate I	batch 2	DLBCL
SU_DHL_10	Romidepsin (FK228 ,depsipeptide)	1.28386	1.72349	1.74896	26.4316	77.6398	plate I	batch 2	DLBCL
SU_DHL_10	Flavopiridol (Alvocidib)	1.10026	1.9785	38.1055	87.1648	97.7425	plate I	batch 2	DLBCL
SU_DHL_10	BAF312 (Siponimod)	78.1366	88.5361	91.388	95.5274	89.0797	plate I	batch 2	DLBCL
SU_DHL_10	Vandetanib (Zactima)	1.13942	72.4959	93.7718	92.4095	95.0535	plate I	batch 2	DLBCL
SU_DHL_10	BRD73954	74.1973	86.6723	95.8133	92.9824	95.7379	plate I	batch 2	DLBCL
SU_DHL_10	Doxorubicin (Adriamycin)	0.660774	15.6323	59.2048	96.8453	96.3507	plate I	batch 2	DLBCL
SU_DHL_10	Fingolimod (FTY720)	0.662541	86.4513	95.6468	100.406	96.4684	plate I	batch 2	DLBCL
SU_DHL_10	Ponatinib (AP24534)	1.09835	33.7217	65.9296	64.0164	90.7275	plate I	batch 2	DLBCL
SU_DHL_10	Entinostat (MS-275, SNDX-275)	7.60465	41.9757	66.9451	81.3511	95.2056	plate I	batch 2	DLBCL
SU_DHL_10	Abitrexate (Methotrexate)	49.0604	57.1561	54.9945	58.5056	64.9414	plate I	batch 2	DLBCL
SU_DHL_10	JTE-013	78.9095	93.6381	89.037	95.9969	95.5342	plate I	batch 2	DLBCL
SU_DHL_10	Axitinib	57.9716	77.7717	100.619	101.229	97.288	plate I	batch 2	DLBCL
SU_DHL_10	Nexturastat A	2.24219	60.3191	92.5938	101.856	100.612	plate I	batch 2	DLBCL
SU_DHL_10	Bendamustine HCL	86.6901	95.7463	96.0568	100.803	94.4148	plate I	batch 2	DLBCL
SU_DHL_10	SKI II	73.524	95.2527	98.366	94.6408	95.5649	plate I	batch 2	DLBCL
SU_DHL_10	ABT-263 (Navitoclax)	82.7666	87.0585	87.9694	95.7624	86.0417	plate I	batch 2	DLBCL
SU_DHL_10	GSK-LSD1 2HCl	82.078	83.3115	89.6183	84.8848	89.8083	plate I	batch 2	DLBCL
SU_DHL_10	Daunorubicin HCl	39.7311	88.7673	96.5292	92.2287	88.7079	plate I	batch 2	DLBCL
SU_DHL_10	Doramapimod_BIRB_796	82.0378	81.6052	86.9952	87.7029	86.7617	plate I	batch 2	DLBCL
SU_DHL_10	GDC-0152	76.8786	90.2412	96.2848	89.1884	94.9726	plate I	batch 2	DLBCL
SU_DHL_10	JIB04 (NSC693627)	23.3745	65.5256	94.9363	89.048	94.1637	plate I	batch 2	DLBCL
SU_DHL_10	PREDNISOLONE	53.0157	66.3473	68.2164	86.1999	94.6811	plate I	batch 2	DLBCL
SU_DHL_10	JNK-IN-8	2.07302	63.2955	88.0445	93.0564	86.6681	plate I	batch 2	DLBCL
SU_DHL_10	UMI-77	48.2626	85.2093	89.5698	87.1092	89.2046	plate I	batch 2	DLBCL
SU_DHL_10	AMI-1	85.4608	82.6594	92.4774	90.0299	85.7674	plate I	batch 2	DLBCL
SU_DHL_10	Lestaurtinib	2.33892	2.73526	3.07081	31.0196	73.6612	plate I	batch 2	DLBCL
SU_DHL_10	SP600125	72.2313	80.6509	82.8573	88.4403	84.4135	plate I	batch 2	DLBCL
SU_DHL_10	Venetoclax (ABT-199, GDC-0199)	72.5032	76.0484	79.3845	74.3022	78.2444	plate I	batch 2	DLBCL
SU_DHL_10	CPI-169	62.7347	67.97	76.7099	78.7709	77.5649	plate I	batch 2	DLBCL
SU_DHL_10	Tandutinib (MLN518)	10.5877	59.8855	67.7549	67.5975	73.2522	plate I	batch 2	DLBCL
SU_DHL_10	LY2228820	40.846	69.6039	68.6178	72.0547	67.4873	plate I	batch 2	DLBCL
SU_DHL_10	Entospletinib (GS-9973)	69.3438	84.1554	86.8963	82.6737	82.5476	plate I	batch 2	DLBCL
SU_DHL_10	SGC 0946	64.1889	81.011	72.241	76.8881	78.9606	plate I	batch 2	DLBCL
SU_DHL_10	Olaparib (AZD2281)	73.454	88.2475	83.3104	87.2116	84.619	plate I	batch 2	DLBCL
SU_DHL_10	Sorafenib	46.1207	75.3595	80.6844	87.6498	85.4231	plate I	batch 2	DLBCL
SU_DHL_10	Saracatinib (AZD0530)	41.7026	64.0576	96.7747	93.9559	92.9298	plate I	batch 2	DLBCL
SU_DHL_10	UNC0638 HYDRATE	44.2346	94.8999	90.4697	91.6742	89.6437	plate I	batch 2	DLBCL
SU_DHL_10	NSC-207895 (XI-006)	89.7508	92.7512	95.2659	95.8865	93.2173	plate I	batch 2	DLBCL
SU_DHL_10	Orlistat (Alli, Xenical)	50.6052	77.0577	83.1373	93.5847	91.228	plate I	batch 2	DLBCL
SU_DHL_10	PCI-32765 (Ibrutinib)	10.3962	63.8674	91.4261	96.7731	99.7605	plate I	batch 2	DLBCL
SU_DHL_10	Fedratinib (SAR302503, TG101348)	1.81639	48.6023	87.4494	88.99	88.1012	plate I	batch 2	DLBCL
SU_DHL_10	Resveratrol	91.9535	98.7485	93.765	98.7967	89.3939	plate I	batch 2	DLBCL
SU_DHL_10	10058-F4	98.6935	94.8091	92.7564	95.4919	90.7259	plate I	batch 2	DLBCL
SU_DHL_10	WH-4-023	45.0603	82.5232	90.0335	96.9248	106.484	plate I	batch 2	DLBCL
SU_DHL_10	Nifuroxazide	85.8165	105.332	97.9264	99.2466	96.4536	plate I	batch 2	DLBCL
SU_DHL_10	DMSO	97.7762	100.161	98.745	106.381	96.936	plate I	batch 2	DLBCL
SU_DHL_10	BMS-345541	34.694	96.0701	96.2466	90.0648	93.6281	plate I	batch 2	DLBCL
SU_DHL_10	ONO-4059	79.4042	40.8847	91.2093	91.1351	93.6464	plate I	batch 2	DLBCL
SU_DHL_10	Peficitinb (ASP015K, JNJ-54781532)	41.1556	96.6798	87.1314	95.1592	87.0709	plate I	batch 2	DLBCL
SU_DHL_10	Zebularine	85.4401	86.7311	90.2763	92.7549	86.1645	plate I	batch 2	DLBCL
SU_DHL_10	LY2409881	82.5632	84.6343	89.4313	89.9847	84.9671	plate I	batch 2	DLBCL
SU_DHL_10	(+)-JQ1	4.29636	13.1408	67.7428	90.6156	89.0011	plate I	batch 2	DLBCL
SU_DHL_10	SMI-4a	84.2443	92.0919	96.6895	93.7169	84.6636	plate I	batch 2	DLBCL
SU_DHL_10	LDE225 (NVP-LDE225, Erismodegib)	86.1695	88.8134	97.8939	99.0698	90.9167	plate I	batch 2	DLBCL
SU_DHL_10	QNZ (EVP4593)	65.8408	81.1648	91.2574	90.1582	86.4069	plate I	batch 2	DLBCL
SU_DHL_10	I-BET-762	4.4564	18.1081	72.9677	85.3241	89.3722	plate I	batch 2	DLBCL
SU_DHL_10	TG101209	1.83391	66.5832	87.5907	85.7758	81.0989	plate I	batch 2	DLBCL
SU_DHL_10	C646	84.2751	84.0445	87.8655	94.7742	80.0845	plate I	batch 2	DLBCL
SU_DHL_10	BMS-708163 (Avagacestat)	88.0005	87.9551	83.166	83.5766	83.7953	plate I	batch 2	DLBCL
SU_DHL_10	UNC1215	73.8483	78.983	80.2195	75.9854	76.0955	plate I	batch 2	DLBCL
SU_DHL_10	Tofacitinib (CP-690550, Tasocitinib)	83.8654	83.7365	81.1327	79.3169	72.1875	plate I	batch 2	DLBCL
SU_DHL_10	Panobinostat	1.23733	1.34349	1.68521	47.7495	63.4502	plate I	batch 2	DLBCL
SU_DHL_10	RO4929097	65.7669	69.3704	70.7906	70.5168	66.7899	plate I	batch 2	DLBCL
SU_DHL_10	Semagacestat (LY450139)	89.6013	98.2743	95.4375	94.1433	99.4359	plate 2	batch 2	DLBCL
SU_DHL_10	Oligomycin A	40.5546	84.0824	94.4204	89.9726	94.5867	plate 2	batch 2	DLBCL
SU_DHL_10	Gemcitabine (Gemzar)	50.9441	63.3599	69.8025	70.7451	67.3578	plate 2	batch 2	DLBCL
SU_DHL_10	GSK650394	50.5998	98.2748	102.985	103.418	97.549	plate 2	batch 2	DLBCL
SU_DHL_10	A-674563	1.23391	77.0974	103.226	103.365	97.6015	plate 2	batch 2	DLBCL
SU_DHL_10	ACTINONIN	2.52879	96.7129	100.419	100.376	100.836	plate 2	batch 2	DLBCL
SU_DHL_10	Irinotecan	55.1666	95.7122	104.114	103.156	102.426	plate 2	batch 2	DLBCL
SU_DHL_10	PYR-41	92.9499	99.4573	100.825	103.415	99.2523	plate 2	batch 2	DLBCL
SU_DHL_10	Ipatasertib (GDC-0068)	2.15756	6.49856	78.7496	99.114	104.294	plate 2	batch 2	DLBCL
SU_DHL_10	Thapsigargin	11.5964	19.7093	50.6189	99.5407	101.148	plate 2	batch 2	DLBCL
SU_DHL_10	AICAR	97.0317	98.8437	99.913	103.68	103.866	plate 2	batch 2	DLBCL
SU_DHL_10	IRAK-1/4 INHIBITOR I	94.8665	97.5699	97.1156	103.054	94.826	plate 2	batch 2	DLBCL
SU_DHL_10	CAL-101 (GS-1101)	33.1863	61.8031	87.1782	100.502	104.451	plate 2	batch 2	DLBCL
SU_DHL_10	Marimastat (BB-2516)	9.95065	97.7672	105.687	100.588	109.175	plate 2	batch 2	DLBCL
SU_DHL_10	Dorsomorphin (Compound C)	29.5822	69.3938	104.385	102.691	104.899	plate 2	batch 2	DLBCL
SU_DHL_10	Lenalidomide	86.127	98.436	93.7629	98.41	99.1743	plate 2	batch 2	DLBCL
SU_DHL_10	GSK690693	3.44983	7.45243	57.3367	87.2329	95.4474	plate 2	batch 2	DLBCL
SU_DHL_10	Imiquimod	89.0138	92.3643	91.4295	95.6752	97.9559	plate 2	batch 2	DLBCL
SU_DHL_10	GANT61	68.8999	88.8641	94.7387	92.6369	90.8481	plate 2	batch 2	DLBCL
SU_DHL_10	MM 102	95.5536	85.7791	91.5664	93.6832	89.4912	plate 2	batch 2	DLBCL
SU_DHL_10	VO-Ohpic	78.8641	84.6568	96.3245	92.0287	96.4835	plate 2	batch 2	DLBCL
SU_DHL_10	TG003	87.4928	92.8707	101.745	92.6101	101.91	plate 2	batch 2	DLBCL
SU_DHL_10	SANT-2	80.13	94.3344	97.4273	99.8549	97.2308	plate 2	batch 2	DLBCL
SU_DHL_10	OICR-9429	101.059	97.4823	94.8318	100.763	92.5384	plate 2	batch 2	DLBCL
SU_DHL_10	Onalespib (AT13387)	5.035	59.9577	96.4444	91.5435	92.4743	plate 2	batch 2	DLBCL
SU_DHL_10	Selinexor (KPT-330)	2.88439	19.5292	84.3687	88.62	101.253	plate 2	batch 2	DLBCL
SU_DHL_10	Crizotinib (PF-02341066)	14.9964	94.5213	94.5455	94.6339	92.9647	plate 2	batch 2	DLBCL
SU_DHL_10	D 4476	76.1724	87.7969	87.7943	86.9108	85.066	plate 2	batch 2	DLBCL
SU_DHL_10	EW-7197	74.8997	84.5874	86.7321	82.497	83.2325	plate 2	batch 2	DLBCL
SU_DHL_10	Bortezomib (Velcade)	1.61383	20.3992	85.8407	82.302	82.5099	plate 2	batch 2	DLBCL
SU_DHL_10	SGX-523	76.7475	73.9976	78.4303	76.48	73.9359	plate 2	batch 2	DLBCL
SU_DHL_10	PKF118	0.893423	57.9688	71.3778	76.9914	71.5051	plate 2	batch 2	DLBCL
SU_DHL_10	Galunisertib (LY2157299)	103.488	95.8195	98.4444	90.501	95.0658	plate 2	batch 2	DLBCL
SU_DHL_10	Carfilzomib (PR-171)	54.0122	96.4935	94.013	91.3005	90.0577	plate 2	batch 2	DLBCL
SU_DHL_10	Resminostat (RAS2410)	2.20828	80.73	95.9878	99.9904	91.4104	plate 2	batch 2	DLBCL
SU_DHL_10	NOX1_Inhibitor_ML171	98.0975	103.987	105.3	96.1081	98.0862	plate 2	batch 2	DLBCL
SU_DHL_10	KN-62	60.4389	92.5929	94.4831	87.0349	96.7152	plate 2	batch 2	DLBCL
SU_DHL_10	Ixazomib (MLN2238)	1.6067	2.04099	89.5004	95.0103	93.005	plate 2	batch 2	DLBCL
SU_DHL_10	LMK-235	1.30409	3.71353	73.3041	100.37	98.9914	plate 2	batch 2	DLBCL
SU_DHL_10	AZD7762	1.57595	32.3526	74.4519	97.7486	96.18	plate 2	batch 2	DLBCL
SU_DHL_10	Dasatinib (BMS-354825)	40.5682	60.9366	95.852	100.976	101.377	plate 2	batch 2	DLBCL
SU_DHL_10	MLN9708	0.926082	1.87753	64.5697	93.6656	94.4115	plate 2	batch 2	DLBCL
SU_DHL_10	BMS-536924	27.1074	84.9218	103.301	101.726	93.8885	plate 2	batch 2	DLBCL
SU_DHL_10	MK-8776 (SCH 900776)	12.4334	75.1334	95.6147	100	94.3674	plate 2	batch 2	DLBCL
SU_DHL_10	Motesanib Diphosphate	92.6534	97.0586	101.241	93.2136	101.118	plate 2	batch 2	DLBCL
SU_DHL_10	Kifunensine	80.936	96.1732	89.8305	99.4031	95.5268	plate 2	batch 2	DLBCL
SU_DHL_10	DMSO	99.2815	102.201	93.0097	107.791	97.7165	plate 2	batch 2	DLBCL
SU_DHL_10	MI-2 (Menin-MLL inhibitor)	82.5648	88.9721	98.1136	96.9584	96.7046	plate 2	batch 2	DLBCL
SU_DHL_10	BLZ945	92.3567	91.4162	99.8148	98.6016	90.6183	plate 2	batch 2	DLBCL
SU_DHL_10	BREFELDIN A FROM PENICILLIUM BREFELDIANU	1.75784	1.90584	82.813	88.7857	88.8361	plate 2	batch 2	DLBCL
SU_DHL_10	BMS-754807	39.1883	94.7373	93.7909	91.0182	91.4417	plate 2	batch 2	DLBCL
SU_DHL_10	MI-503	2.08512	2.17423	5.06331	97.9265	85.629	plate 2	batch 2	DLBCL
SU_DHL_10	WZ 811	94.5066	91.0234	99.5106	94.0184	97.2405	plate 2	batch 2	DLBCL
SU_DHL_10	Swainsonine	93.6507	95.9878	97.5306	95.4726	90.5319	plate 2	batch 2	DLBCL
SU_DHL_10	DIPHENYLENEIODONIUM CHLORIDE	7.80751	35.2761	38.1459	61.0481	84.5971	plate 2	batch 2	DLBCL
SU_DHL_10	795	97.6712	95.1846	96.0822	96.0356	91.9326	plate 2	batch 2	DLBCL
SU_DHL_10	ACTINOMYCIN D, FROM STREPTOMYCES_SP	2.05437	2.26908	12.9422	71.897	87.1936	plate 2	batch 2	DLBCL
SU_DHL_10	SD07.1	95.5734	92.9831	93.5332	93.0232	85.1028	plate 2	batch 2	DLBCL
SU_DHL_10	Ebselen	89.642	93.7973	88.4524	93.9854	86.6621	plate 2	batch 2	DLBCL
SU_DHL_10	NSC 663284	87.7639	89.8261	88.8427	86.5987	88.5717	plate 2	batch 2	DLBCL
SU_DHL_10	Docetaxel (Taxotere)	3.73195	3.83635	3.40936	3.59732	11.2337	plate 2	batch 2	DLBCL
SU_DHL_10	SD40.1	83.3425	85.7417	79.834	83.0595	82.3007	plate 2	batch 2	DLBCL
SU_DHL_10	GMX1778 (CHS828)	0.764178	0.812645	17.4936	75.7259	74.8678	plate 2	batch 2	DLBCL
SU_DHL_10	140	52.6508	73.0212	75.3074	72.3664	73.1843	plate 2	batch 2	DLBCL
SU_DHL_16	Imatinib (STI571)	50.36	82.3546	83.0934	78.1063	82.0483	plate I	batch 2	DLBCL
SU_DHL_16	Romidepsin (FK228 ,depsipeptide)	1.63169	1.91552	1.91984	45.0413	80.6681	plate I	batch 2	DLBCL
SU_DHL_16	Flavopiridol (Alvocidib)	1.30845	2.05987	64.6368	91.93	94.0776	plate I	batch 2	DLBCL
SU_DHL_16	BAF312 (Siponimod)	79.3539	85.9405	89.0352	94.8144	88.8087	plate I	batch 2	DLBCL
SU_DHL_16	Vandetanib (Zactima)	8.14938	60.0071	94.1216	94.3202	101.843	plate I	batch 2	DLBCL
SU_DHL_16	BRD73954	78.5199	90.0031	97.0581	100.155	96.2467	plate I	batch 2	DLBCL
SU_DHL_16	Doxorubicin (Adriamycin)	0.727177	6.34655	30.8975	94.4458	96.2214	plate I	batch 2	DLBCL
SU_DHL_16	Fingolimod (FTY720)	0.559469	93.0841	95.2692	98.3121	94.6075	plate I	batch 2	DLBCL
SU_DHL_16	Ponatinib (AP24534)	1.21336	5.66565	46.1574	57.8025	79.0729	plate I	batch 2	DLBCL
SU_DHL_16	Entinostat (MS-275, SNDX-275)	6.52411	53.9062	87.1029	97.7155	95.1113	plate I	batch 2	DLBCL
SU_DHL_16	Abitrexate (Methotrexate)	61.1528	63.7085	63.5456	56.9909	37.3237	plate I	batch 2	DLBCL
SU_DHL_16	JTE-013	78.0608	96.5616	97.4132	96.8882	99.096	plate I	batch 2	DLBCL
SU_DHL_16	Axitinib	69.9397	75.3927	98.2154	103.758	96.0229	plate I	batch 2	DLBCL
SU_DHL_16	Nexturastat A	2.39352	74.2012	92.7512	97.6325	100.765	plate I	batch 2	DLBCL
SU_DHL_16	Bendamustine HCL	94.2736	96.0373	102.503	101.175	98.3593	plate I	batch 2	DLBCL
SU_DHL_16	SKI II	67.5298	91.2755	96.5075	96.981	98.8979	plate I	batch 2	DLBCL
SU_DHL_16	ABT-263 (Navitoclax)	5.20592	51.3013	84.3265	95.919	94.4006	plate I	batch 2	DLBCL
SU_DHL_16	GSK-LSD1 2HCl	89.575	90.7006	93.0689	92.9098	99.1707	plate I	batch 2	DLBCL
SU_DHL_16	Daunorubicin HCl	30.3375	87.1365	90.4378	88.1699	90.9451	plate I	batch 2	DLBCL
SU_DHL_16	Doramapimod_BIRB_796	75.148	81.0445	80.4672	84.2476	83.515	plate I	batch 2	DLBCL
SU_DHL_16	GDC-0152	70.1276	83.4214	94.6522	93.7262	99.2165	plate I	batch 2	DLBCL
SU_DHL_16	JIB04 (NSC693627)	36.3964	84.8171	92.0008	90.3484	97.6567	plate I	batch 2	DLBCL
SU_DHL_16	PREDNISOLONE	41.4344	49.7511	54.5649	66.9913	90.1513	plate I	batch 2	DLBCL
SU_DHL_16	JNK-IN-8	2.79037	92.7143	98.4871	94.9919	92.3105	plate I	batch 2	DLBCL
SU_DHL_16	UMI-77	19.0273	94.9098	94.8688	98.8162	96.9109	plate I	batch 2	DLBCL
SU_DHL_16	AMI-1	91.814	93.7031	97.1388	94.0003	94.377	plate I	batch 2	DLBCL
SU_DHL_16	Lestaurtinib	1.93146	3.95691	9.48983	42.9672	80.8277	plate I	batch 2	DLBCL
SU_DHL_16	SP600125	82.2661	84.4297	87.0602	88.3637	83.0838	plate I	batch 2	DLBCL
SU_DHL_16	Venetoclax (ABT-199, GDC-0199)	25.2082	66.0627	79.707	80.8304	81.4398	plate I	batch 2	DLBCL
SU_DHL_16	CPI-169	81.0029	80.4649	78.6325	77.1237	82.9432	plate I	batch 2	DLBCL
SU_DHL_16	Tandutinib (MLN518)	19.7388	59.2578	66.9556	73.5383	70.0507	plate I	batch 2	DLBCL
SU_DHL_16	LY2228820	54.8751	68.3493	69.3735	69.1805	68.275	plate I	batch 2	DLBCL
SU_DHL_16	Entospletinib (GS-9973)	54.3999	79.7199	81.4307	80.7783	83.4544	plate I	batch 2	DLBCL
SU_DHL_16	SGC 0946	68.621	77.6806	75.8905	75.5452	74.0963	plate I	batch 2	DLBCL
SU_DHL_16	Olaparib (AZD2281)	81.8436	88.2873	89.8118	92.6335	89.2774	plate I	batch 2	DLBCL
SU_DHL_16	Sorafenib	56.5994	88.3467	91.2063	88.9956	86.3496	plate I	batch 2	DLBCL
SU_DHL_16	Saracatinib (AZD0530)	25.5744	44.2217	75.9861	93.1732	92.1689	plate I	batch 2	DLBCL
SU_DHL_16	UNC0638 HYDRATE	69.0455	90.9747	94.1764	95.9913	92.7129	plate I	batch 2	DLBCL
SU_DHL_16	NSC-207895 (XI-006)	90.7956	98.3281	101.605	100.459	97.7181	plate I	batch 2	DLBCL
SU_DHL_16	Orlistat (Alli, Xenical)	28.5173	77.0049	94.7103	94.5631	96.3254	plate I	batch 2	DLBCL
SU_DHL_16	PCI-32765 (Ibrutinib)	14.2323	53.9426	84.4173	90.3663	87.6763	plate I	batch 2	DLBCL
SU_DHL_16	Fedratinib (SAR302503, TG101348)	1.76077	62.5256	97.7391	92.562	90.1148	plate I	batch 2	DLBCL
SU_DHL_16	Resveratrol	90.5343	100.979	99.7261	101.628	97.3246	plate I	batch 2	DLBCL
SU_DHL_16	10058-F4	99.0206	99.3898	97.9672	96.982	92.8933	plate I	batch 2	DLBCL
SU_DHL_16	WH-4-023	40.6211	75.6504	89.7867	95.7115	92.9026	plate I	batch 2	DLBCL
SU_DHL_16	Nifuroxazide	85.4656	104.394	104.481	100.103	99.0429	plate I	batch 2	DLBCL
SU_DHL_16	DMSO	98.3785	100.959	99.3664	103.199	98.0971	plate I	batch 2	DLBCL
SU_DHL_16	BMS-345541	43.2777	92.2022	101.267	98.3115	94.0819	plate I	batch 2	DLBCL
SU_DHL_16	ONO-4059	55.466	32.629	77.2711	94.1755	93.8891	plate I	batch 2	DLBCL
SU_DHL_16	Peficitinb (ASP015K, JNJ-54781532)	60.4974	77.2755	87.2931	90.1099	88.0364	plate I	batch 2	DLBCL
SU_DHL_16	Zebularine	95.3835	89.9486	86.9494	91.1671	88.8215	plate I	batch 2	DLBCL
SU_DHL_16	LY2409881	74.1324	79.9647	83.3883	88.4439	87.267	plate I	batch 2	DLBCL
SU_DHL_16	(+)-JQ1	3.44515	9.63307	72.667	93.3475	89.9905	plate I	batch 2	DLBCL
SU_DHL_16	SMI-4a	91.2644	97.4664	99.0618	100.223	90.5914	plate I	batch 2	DLBCL
SU_DHL_16	LDE225 (NVP-LDE225, Erismodegib)	84.2402	89.4412	94.3863	94.4659	88.8226	plate I	batch 2	DLBCL
SU_DHL_16	QNZ (EVP4593)	68.7454	77.8975	92.332	91.4101	88.2302	plate I	batch 2	DLBCL
SU_DHL_16	I-BET-762	4.60073	41.444	70.075	86.3428	88.9146	plate I	batch 2	DLBCL
SU_DHL_16	TG101209	3.25497	69.4229	94.0875	90.3542	91.6369	plate I	batch 2	DLBCL
SU_DHL_16	C646	88.2007	89.1094	91.6093	91.3455	86.6828	plate I	batch 2	DLBCL
SU_DHL_16	BMS-708163 (Avagacestat)	83.2661	89.9452	90.1508	89.7382	86.9259	plate I	batch 2	DLBCL
SU_DHL_16	UNC1215	84.3395	86.2313	84.6059	83.2582	77.888	plate I	batch 2	DLBCL
SU_DHL_16	Tofacitinib (CP-690550, Tasocitinib)	86.3639	85.5881	79.1028	80.3442	77.6888	plate I	batch 2	DLBCL
SU_DHL_16	Panobinostat	1.48956	1.54048	1.96368	50.4915	61.0211	plate I	batch 2	DLBCL
SU_DHL_16	RO4929097	63.6347	68.2992	67.3146	68.0409	65.9359	plate I	batch 2	DLBCL
SU_DHL_16	Semagacestat (LY450139)	75.671	84.6561	89.2786	85.7719	85.938	plate 2	batch 2	DLBCL
SU_DHL_16	Oligomycin A	50.3175	80.4581	85.3618	87.8971	84.5472	plate 2	batch 2	DLBCL
SU_DHL_16	Gemcitabine (Gemzar)	29.9574	44.8314	69.9861	66.2711	75.9154	plate 2	batch 2	DLBCL
SU_DHL_16	GSK650394	64.1683	93.8462	90.8405	95.3908	94.2176	plate 2	batch 2	DLBCL
SU_DHL_16	A-674563	1.68858	39.084	97.8779	96.2336	97.5886	plate 2	batch 2	DLBCL
SU_DHL_16	ACTINONIN	11.7189	90.7147	96.0097	96.6686	99.0877	plate 2	batch 2	DLBCL
SU_DHL_16	Irinotecan	72.6137	93.0967	99.8453	99.7022	101.14	plate 2	batch 2	DLBCL
SU_DHL_16	PYR-41	87.0992	95.7727	97.9044	100.383	98.8894	plate 2	batch 2	DLBCL
SU_DHL_16	Ipatasertib (GDC-0068)	4.54711	7.97589	51.9441	84.4869	93.0191	plate 2	batch 2	DLBCL
SU_DHL_16	Thapsigargin	2.09535	2.38566	11.8749	95.4364	96.0128	plate 2	batch 2	DLBCL
SU_DHL_16	AICAR	94.7598	96.3551	95.6104	99.2147	98.7753	plate 2	batch 2	DLBCL
SU_DHL_16	IRAK-1/4 INHIBITOR I	96.5355	99.5089	98.822	96.9892	95.7362	plate 2	batch 2	DLBCL
SU_DHL_16	CAL-101 (GS-1101)	44.4544	69.1719	81.538	83.0168	94.3404	plate 2	batch 2	DLBCL
SU_DHL_16	Marimastat (BB-2516)	47.028	97.2022	95.2212	102.088	99.8106	plate 2	batch 2	DLBCL
SU_DHL_16	Dorsomorphin (Compound C)	51.1973	89.3495	97.7456	101.951	101.47	plate 2	batch 2	DLBCL
SU_DHL_16	Lenalidomide	89.7638	95.3987	90.9899	96.2038	95.3839	plate 2	batch 2	DLBCL
SU_DHL_16	GSK690693	5.13299	8.309	41.9292	77.9894	89.3748	plate 2	batch 2	DLBCL
SU_DHL_16	Imiquimod	83.3835	92.2559	95.3602	95.352	91.5836	plate 2	batch 2	DLBCL
SU_DHL_16	GANT61	81.4267	88.7537	89.7688	85.4975	91.4128	plate 2	batch 2	DLBCL
SU_DHL_16	MM 102	81.6598	82.5347	87.4225	92.0509	85.1789	plate 2	batch 2	DLBCL
SU_DHL_16	VO-Ohpic	100.4	101.101	98.6912	94.1367	96.2102	plate 2	batch 2	DLBCL
SU_DHL_16	TG003	87.4222	95.3749	96.7262	95.8621	95.6013	plate 2	batch 2	DLBCL
SU_DHL_16	SANT-2	86.0225	95.5217	95.7028	95.0232	97.2798	plate 2	batch 2	DLBCL
SU_DHL_16	OICR-9429	90.9658	92.737	96.313	93.7091	92.2081	plate 2	batch 2	DLBCL
SU_DHL_16	Onalespib (AT13387)	3.08774	70.1853	94.4951	89.8944	94.4096	plate 2	batch 2	DLBCL
SU_DHL_16	Selinexor (KPT-330)	4.49561	22.6853	71.8923	86.715	92.1571	plate 2	batch 2	DLBCL
SU_DHL_16	Crizotinib (PF-02341066)	38.6674	79.3452	88.1992	91.0497	93.3801	plate 2	batch 2	DLBCL
SU_DHL_16	D 4476	91.1243	86.2505	85.2998	86.8039	86.5136	plate 2	batch 2	DLBCL
SU_DHL_16	EW-7197	56.9354	76.5698	83.7787	86.834	87.5059	plate 2	batch 2	DLBCL
SU_DHL_16	Bortezomib (Velcade)	1.43657	3.37843	85.2865	84.8106	87.0476	plate 2	batch 2	DLBCL
SU_DHL_16	SGX-523	68.5419	71.7432	74.1173	75.4532	76.2903	plate 2	batch 2	DLBCL
SU_DHL_16	PKF118	0.882723	19.8297	70.0436	74.4035	75.5845	plate 2	batch 2	DLBCL
SU_DHL_16	Galunisertib (LY2157299)	76.1686	78.9811	83.7767	84.0323	82.0968	plate 2	batch 2	DLBCL
SU_DHL_16	Carfilzomib (PR-171)	4.03067	86.1873	85.9028	81.2856	78.4838	plate 2	batch 2	DLBCL
SU_DHL_16	Resminostat (RAS2410)	2.6114	82.0006	91.2058	92.279	87.9399	plate 2	batch 2	DLBCL
SU_DHL_16	NOX1_Inhibitor_ML171	94.6701	95.2433	94.937	89.3449	86.2186	plate 2	batch 2	DLBCL
SU_DHL_16	KN-62	79.7869	91.7369	95.3082	89.2992	93.785	plate 2	batch 2	DLBCL
SU_DHL_16	Ixazomib (MLN2238)	1.54457	1.90868	72.7977	91.8394	89.074	plate 2	batch 2	DLBCL
SU_DHL_16	LMK-235	1.49909	7.70288	73.8457	93.3994	94.3914	plate 2	batch 2	DLBCL
SU_DHL_16	AZD7762	3.98839	44.0195	66.3169	87.9602	88.9344	plate 2	batch 2	DLBCL
SU_DHL_16	Dasatinib (BMS-354825)	18.6056	36.3479	70.1124	87.3314	91.2551	plate 2	batch 2	DLBCL
SU_DHL_16	MLN9708	0.696185	1.52958	21.5247	93.3511	90.697	plate 2	batch 2	DLBCL
SU_DHL_16	BMS-536924	18.4453	63.9768	93.5142	97.938	89.2853	plate 2	batch 2	DLBCL
SU_DHL_16	MK-8776 (SCH 900776)	46.1392	85.0622	93.1992	94.2367	92.4061	plate 2	batch 2	DLBCL
SU_DHL_16	Motesanib Diphosphate	92.809	100.521	97.7813	96.8454	98.1444	plate 2	batch 2	DLBCL
SU_DHL_16	Kifunensine	84.0216	89.2928	86.3303	96.6446	91.9109	plate 2	batch 2	DLBCL
SU_DHL_16	DMSO	99.2698	102.946	95.0773	103.67	99.0364	plate 2	batch 2	DLBCL
SU_DHL_16	MI-2 (Menin-MLL inhibitor)	86.0416	93.1766	92.7927	93.2821	92.8201	plate 2	batch 2	DLBCL
SU_DHL_16	BLZ945	94.6366	90.1084	90.2267	90.8771	90.2039	plate 2	batch 2	DLBCL
SU_DHL_16	BREFELDIN A FROM PENICILLIUM BREFELDIANU	2.3412	2.25972	17.2551	92.5831	89.4661	plate 2	batch 2	DLBCL
SU_DHL_16	BMS-754807	63.397	82.3735	92.8846	91.525	85.6463	plate 2	batch 2	DLBCL
SU_DHL_16	MI-503	2.05806	2.28278	8.4817	88.7992	84.3984	plate 2	batch 2	DLBCL
SU_DHL_16	WZ 811	97.8898	97.6433	95.1977	96.0287	93.7879	plate 2	batch 2	DLBCL
SU_DHL_16	Swainsonine	92.3377	94.5816	92.5362	92.8928	87.5605	plate 2	batch 2	DLBCL
SU_DHL_16	DIPHENYLENEIODONIUM CHLORIDE	14.9948	42.3211	55.6402	70.3967	93.111	plate 2	batch 2	DLBCL
SU_DHL_16	795	91.8638	95.0665	94.4754	93.1854	90.5511	plate 2	batch 2	DLBCL
SU_DHL_16	ACTINOMYCIN D, FROM STREPTOMYCES_SP	2.10777	2.59103	11.0269	70.4993	86.8134	plate 2	batch 2	DLBCL
SU_DHL_16	SD07.1	87.8731	90.5099	92.5725	89.3454	87.2946	plate 2	batch 2	DLBCL
SU_DHL_16	Ebselen	87.4954	89.7678	87.4226	91.2678	84.3256	plate 2	batch 2	DLBCL
SU_DHL_16	NSC 663284	83.1105	85.5197	88.512	82.497	83.6414	plate 2	batch 2	DLBCL
SU_DHL_16	Docetaxel (Taxotere)	10.8731	8.74908	5.63341	5.55065	28.0935	plate 2	batch 2	DLBCL
SU_DHL_16	SD40.1	83.128	83.3913	81.473	84.3568	78.7478	plate 2	batch 2	DLBCL
SU_DHL_16	GMX1778 (CHS828)	0.900403	1.1305	69.33	75.6718	67.5644	plate 2	batch 2	DLBCL
SU_DHL_16	140	27.4353	70.0349	69.6179	70.4885	68.0153	plate 2	batch 2	DLBCL
U2932	Imatinib (STI571)	62.8009	80.8958	92.7561	85.8616	92.6989	plate I	batch 2	DLBCL
U2932	Romidepsin (FK228 ,depsipeptide)	13.043	15.8854	20.152	59.0283	85.2938	plate I	batch 2	DLBCL
U2932	Flavopiridol (Alvocidib)	24.3876	29.7988	53.8303	95.5827	101.468	plate I	batch 2	DLBCL
U2932	BAF312 (Siponimod)	86.7711	97.2886	99.0173	100.986	98.7168	plate I	batch 2	DLBCL
U2932	Vandetanib (Zactima)	12.4227	84.9653	95.7179	95.5975	95.6625	plate I	batch 2	DLBCL
U2932	BRD73954	79.1468	89.1715	95.8028	95.0218	97.4244	plate I	batch 2	DLBCL
U2932	Doxorubicin (Adriamycin)	23.7737	43.4834	75.6939	109.711	101.969	plate I	batch 2	DLBCL
U2932	Fingolimod (FTY720)	5.46255	95.7067	98.6184	103.449	100.886	plate I	batch 2	DLBCL
U2932	Ponatinib (AP24534)	1.64843	46.9444	62.5751	68.3978	86.6839	plate I	batch 2	DLBCL
U2932	Entinostat (MS-275, SNDX-275)	34.8656	55.8943	73.5928	88.6376	97.5566	plate I	batch 2	DLBCL
U2932	Abitrexate (Methotrexate)	50.8451	51.2416	51.9272	48.7523	36.9183	plate I	batch 2	DLBCL
U2932	JTE-013	81.242	95.7559	94.5203	105.359	96.0847	plate I	batch 2	DLBCL
U2932	Axitinib	71.1144	59.2075	96.9553	108.111	110.51	plate I	batch 2	DLBCL
U2932	Nexturastat A	14.9408	62.698	96.6066	102.449	112.672	plate I	batch 2	DLBCL
U2932	Bendamustine HCL	94.8145	90.1213	106.78	104.597	103.587	plate I	batch 2	DLBCL
U2932	SKI II	54.1221	84.2412	95.8963	104.153	103.682	plate I	batch 2	DLBCL
U2932	ABT-263 (Navitoclax)	34.8976	72.3827	84.743	86.3132	89.2284	plate I	batch 2	DLBCL
U2932	GSK-LSD1 2HCl	88.639	86.3495	90.2169	87.8134	93.2991	plate I	batch 2	DLBCL
U2932	Daunorubicin HCl	59.6562	98.1118	94.7793	90.9311	92.1664	plate I	batch 2	DLBCL
U2932	Doramapimod_BIRB_796	89.5917	89.4212	89.7121	89.8899	86.9683	plate I	batch 2	DLBCL
U2932	GDC-0152	96.1975	106.547	99.2749	94.2169	93.4733	plate I	batch 2	DLBCL
U2932	JIB04 (NSC693627)	51.4769	84.718	96.5522	92.824	99.3118	plate I	batch 2	DLBCL
U2932	PREDNISOLONE	66.2788	77.8843	79.8257	84.0782	93.9465	plate I	batch 2	DLBCL
U2932	JNK-IN-8	46.1138	86.6283	91.331	104.984	97.2685	plate I	batch 2	DLBCL
U2932	UMI-77	10.7097	92.6298	90.426	91.0202	98.7648	plate I	batch 2	DLBCL
U2932	AMI-1	95.2636	90.1592	105.236	98.3778	96.4648	plate I	batch 2	DLBCL
U2932	Lestaurtinib	20.1587	38.3171	38.42	39.0457	77.1724	plate I	batch 2	DLBCL
U2932	SP600125	74.8341	82.0549	84.3023	93.6621	89.8826	plate I	batch 2	DLBCL
U2932	Venetoclax (ABT-199, GDC-0199)	51.1386	71.8262	84.101	86.536	87.3548	plate I	batch 2	DLBCL
U2932	CPI-169	84.2032	83.5815	86.2252	88.3427	85.5904	plate I	batch 2	DLBCL
U2932	Tandutinib (MLN518)	52.3806	72.561	77.6284	79.6452	75.8029	plate I	batch 2	DLBCL
U2932	LY2228820	70.8877	77.9186	76.2736	77.1041	72.3282	plate I	batch 2	DLBCL
U2932	Entospletinib (GS-9973)	80.2491	75.3113	91.3738	92.8831	91.0049	plate I	batch 2	DLBCL
U2932	SGC 0946	85.8658	92.4816	88.6007	89.2124	85.4747	plate I	batch 2	DLBCL
U2932	Olaparib (AZD2281)	85.6457	89.8819	101.312	98.7185	93.4192	plate I	batch 2	DLBCL
U2932	Sorafenib	50.8145	93.6609	95.2729	96.7051	91.9107	plate I	batch 2	DLBCL
U2932	Saracatinib (AZD0530)	54.742	73.0899	93.2014	95.8366	94.4969	plate I	batch 2	DLBCL
U2932	UNC0638 HYDRATE	75.6018	97.9344	92.4151	90.6227	92.1369	plate I	batch 2	DLBCL
U2932	NSC-207895 (XI-006)	89.9828	96.1731	92.2413	101.726	95.2246	plate I	batch 2	DLBCL
U2932	Orlistat (Alli, Xenical)	74.74	93.0972	95.2925	92.293	89.4825	plate I	batch 2	DLBCL
U2932	PCI-32765 (Ibrutinib)	59.0559	65.4428	74.7019	75.4127	80.4345	plate I	batch 2	DLBCL
U2932	Fedratinib (SAR302503, TG101348)	34.6083	70.7393	81.002	90.4734	82.672	plate I	batch 2	DLBCL
U2932	Resveratrol	87.1748	95.0387	96.8104	104.449	90.3751	plate I	batch 2	DLBCL
U2932	10058-F4	103.684	102.469	93.609	91.6296	96.1901	plate I	batch 2	DLBCL
U2932	WH-4-023	57.9579	69.1587	77.1246	79.2479	82.7362	plate I	batch 2	DLBCL
U2932	Nifuroxazide	70.1231	107.065	92.7911	88.7545	91.6009	plate I	batch 2	DLBCL
U2932	DMSO	104.376	103.834	103.248	100.924	87.6191	plate I	batch 2	DLBCL
U2932	BMS-345541	49.7845	95.294	96.536	91.9051	82.9619	plate I	batch 2	DLBCL
U2932	ONO-4059	93.526	78.3189	86.9965	89.936	87.8353	plate I	batch 2	DLBCL
U2932	Peficitinb (ASP015K, JNJ-54781532)	67.1213	93.3728	94.0164	88.3721	83.7355	plate I	batch 2	DLBCL
U2932	Zebularine	82.9523	88.3408	92.17	95.3812	84.2271	plate I	batch 2	DLBCL
U2932	LY2409881	80.5214	88.7902	87.5865	88.1105	82.7888	plate I	batch 2	DLBCL
U2932	(+)-JQ1	55.0195	55.0798	86.2509	85.699	96.4243	plate I	batch 2	DLBCL
U2932	SMI-4a	90.3341	93.5159	95.8623	96.2154	90.2305	plate I	batch 2	DLBCL
U2932	LDE225 (NVP-LDE225, Erismodegib)	84.3562	88.2397	88.5351	89.5	83.3438	plate I	batch 2	DLBCL
U2932	QNZ (EVP4593)	67.9291	82.0628	90.7666	85.3498	85.2403	plate I	batch 2	DLBCL
U2932	I-BET-762	51.3252	60.8823	77.5493	87.4033	89.3611	plate I	batch 2	DLBCL
U2932	TG101209	45.9594	69.8048	87.5092	87.1275	85.2962	plate I	batch 2	DLBCL
U2932	C646	91.8309	90	89.8536	90.6045	81.3888	plate I	batch 2	DLBCL
U2932	BMS-708163 (Avagacestat)	87.3848	89.6354	90.0909	84.4544	81.8028	plate I	batch 2	DLBCL
U2932	UNC1215	85.6457	82.1193	87.4942	83.2176	79.7936	plate I	batch 2	DLBCL
U2932	Tofacitinib (CP-690550, Tasocitinib)	93.2179	86.0218	81.8991	83.3628	73.1187	plate I	batch 2	DLBCL
U2932	Panobinostat	12.2429	14.3052	22.0852	54.7583	69.6163	plate I	batch 2	DLBCL
U2932	RO4929097	73.2856	70.8183	71.4928	74.1074	72.9402	plate I	batch 2	DLBCL
U2932	Semagacestat (LY450139)	92.8901	97.9549	100.994	98.8547	100.79	plate 2	batch 2	DLBCL
U2932	Oligomycin A	69.3908	97.0583	101.463	99.4346	101.465	plate 2	batch 2	DLBCL
U2932	Gemcitabine (Gemzar)	44.7427	50.2145	58.8194	65.9231	87.214	plate 2	batch 2	DLBCL
U2932	GSK650394	106.795	101.63	110.642	111.547	115.757	plate 2	batch 2	DLBCL
U2932	A-674563	23.3131	46.7612	105.322	102.378	109.855	plate 2	batch 2	DLBCL
U2932	ACTINONIN	52.2868	97.4504	101.435	102.921	117.104	plate 2	batch 2	DLBCL
U2932	Irinotecan	58.8539	84.9836	101.809	109	109.827	plate 2	batch 2	DLBCL
U2932	PYR-41	90.7288	101.807	106.124	109.455	108.695	plate 2	batch 2	DLBCL
U2932	Ipatasertib (GDC-0068)	56.1496	68.6116	92.035	99.5743	103.578	plate 2	batch 2	DLBCL
U2932	Thapsigargin	35.165	47.1181	101.694	101.988	108.412	plate 2	batch 2	DLBCL
U2932	AICAR	100.298	107.519	104.644	106.335	103.758	plate 2	batch 2	DLBCL
U2932	IRAK-1/4 INHIBITOR I	100.627	105.208	103.188	110.054	101.066	plate 2	batch 2	DLBCL
U2932	CAL-101 (GS-1101)	68.8651	89.9633	102.09	101.052	104.92	plate 2	batch 2	DLBCL
U2932	Marimastat (BB-2516)	51.901	103.328	109.483	101.289	106.487	plate 2	batch 2	DLBCL
U2932	Dorsomorphin (Compound C)	68.6991	96.4482	107.802	100.535	106.576	plate 2	batch 2	DLBCL
U2932	Lenalidomide	90.0612	101.463	96.4697	103.419	102.264	plate 2	batch 2	DLBCL
U2932	GSK690693	55.1975	65.5627	82.836	94.0318	96.7192	plate 2	batch 2	DLBCL
U2932	Imiquimod	94.6195	94.4733	95.3126	94.8888	98.4693	plate 2	batch 2	DLBCL
U2932	GANT61	88.1188	98.9067	96.9281	94.1094	93.6045	plate 2	batch 2	DLBCL
U2932	MM 102	95.8969	93.5787	93.9421	96.2674	94.6794	plate 2	batch 2	DLBCL
U2932	VO-Ohpic	102.011	103.487	98.1914	101.647	101.591	plate 2	batch 2	DLBCL
U2932	TG003	83.6728	95.1835	103.426	101.755	109.302	plate 2	batch 2	DLBCL
U2932	SANT-2	89.5799	108.225	102.186	107.796	106.635	plate 2	batch 2	DLBCL
U2932	OICR-9429	102.216	104.237	104.957	105.654	103.107	plate 2	batch 2	DLBCL
U2932	Onalespib (AT13387)	44.4031	91.5539	100.165	97.6209	101.15	plate 2	batch 2	DLBCL
U2932	Selinexor (KPT-330)	37.6604	57.9118	90.9635	95.0257	103.139	plate 2	batch 2	DLBCL
U2932	Crizotinib (PF-02341066)	58.8383	97.3697	92.0473	101.745	98.3992	plate 2	batch 2	DLBCL
U2932	D 4476	92.2864	94.9418	89.3313	97.0915	89.8258	plate 2	batch 2	DLBCL
U2932	EW-7197	78.9202	90.1505	93.9252	95.1646	97.1657	plate 2	batch 2	DLBCL
U2932	Bortezomib (Velcade)	3.17911	13.7593	94.4023	95.0837	99.1881	plate 2	batch 2	DLBCL
U2932	SGX-523	87.1071	88.7367	86.1628	90.6331	87.8623	plate 2	batch 2	DLBCL
U2932	PKF118	10.0888	78.672	86.0383	89.4712	87.0424	plate 2	batch 2	DLBCL
U2932	Galunisertib (LY2157299)	90.3903	90.543	90.6142	99.2434	97.0152	plate 2	batch 2	DLBCL
U2932	Carfilzomib (PR-171)	100.963	99.3439	100.123	97.1577	89.1943	plate 2	batch 2	DLBCL
U2932	Resminostat (RAS2410)	25.0845	74.3002	102.802	102.784	99.368	plate 2	batch 2	DLBCL
U2932	NOX1_Inhibitor_ML171	105.748	100.491	110.679	98.3354	95.106	plate 2	batch 2	DLBCL
U2932	KN-62	86.6746	94.5916	99.1013	92.0382	101.744	plate 2	batch 2	DLBCL
U2932	Ixazomib (MLN2238)	2.86693	3.86691	69.199	92.9808	94.6987	plate 2	batch 2	DLBCL
U2932	LMK-235	18.768	33.7556	69.6114	91.3615	95.2557	plate 2	batch 2	DLBCL
U2932	AZD7762	27.6311	42.1863	79.0736	94.0513	94.0368	plate 2	batch 2	DLBCL
U2932	Dasatinib (BMS-354825)	57.8352	73.5424	98.6724	99.7713	92.3357	plate 2	batch 2	DLBCL
U2932	MLN9708	2.393	3.93962	37.4897	98.2332	90.5307	plate 2	batch 2	DLBCL
U2932	BMS-536924	50.5193	64.3067	86.5742	99.324	89.4044	plate 2	batch 2	DLBCL
U2932	MK-8776 (SCH 900776)	75.1182	97.4741	97.082	98.391	92.022	plate 2	batch 2	DLBCL
U2932	Motesanib Diphosphate	96.3579	104.923	107.319	94.929	98.9104	plate 2	batch 2	DLBCL
U2932	Kifunensine	82.79	84.4576	89.4059	99.1979	93.0233	plate 2	batch 2	DLBCL
U2932	DMSO	109.103	103.169	98.2066	96.8687	92.6529	plate 2	batch 2	DLBCL
U2932	MI-2 (Menin-MLL inhibitor)	99.5535	99.5659	103.798	97.5133	89.583	plate 2	batch 2	DLBCL
U2932	BLZ945	94.6493	92.4735	94.7252	99.1053	92.2138	plate 2	batch 2	DLBCL
U2932	BREFELDIN A FROM PENICILLIUM BREFELDIANU	36.8207	37.6797	41.6911	90.3411	91.6813	plate 2	batch 2	DLBCL
U2932	BMS-754807	63.7642	86.5438	86.6263	94.4583	91.9532	plate 2	batch 2	DLBCL
U2932	MI-503	28.8164	26.7645	32.1628	83.7985	85.1333	plate 2	batch 2	DLBCL
U2932	WZ 811	105.243	101.298	99.3491	95.0552	101.663	plate 2	batch 2	DLBCL
U2932	Swainsonine	104.243	99.8453	97.0523	95.0338	94.2809	plate 2	batch 2	DLBCL
U2932	DIPHENYLENEIODONIUM CHLORIDE	33.3006	36.5148	49.6183	56.1515	82.9442	plate 2	batch 2	DLBCL
U2932	795	108.292	101.324	100.492	99.1532	94.5071	plate 2	batch 2	DLBCL
U2932	ACTINOMYCIN D, FROM STREPTOMYCES_SP	26.2197	43.3358	91.895	90.0568	89.1807	plate 2	batch 2	DLBCL
U2932	SD07.1	88.9693	94.3676	95.5215	90.6016	89.1649	plate 2	batch 2	DLBCL
U2932	Ebselen	89.5908	90.7012	88.8287	94.6104	88.978	plate 2	batch 2	DLBCL
U2932	NSC 663284	94.042	88.6786	90.2491	88.43	92.5551	plate 2	batch 2	DLBCL
U2932	Docetaxel (Taxotere)	30.3101	30.8245	30.24	30.2593	82.3415	plate 2	batch 2	DLBCL
U2932	SD40.1	92.2602	94.8765	93.3802	91.0297	84.1198	plate 2	batch 2	DLBCL
U2932	GMX1778 (CHS828)	9.26095	12.8292	87.8521	83.9633	80.2431	plate 2	batch 2	DLBCL
U2932	140	50.4644	85.4911	86.1713	81.6697	77.5047	plate 2	batch 2	DLBCL
SU_DHL_8	Imatinib (STI571)	54.7316	83.0693	90.9431	89.2214	86.6153	plate I	batch 1	DLBCL
SU_DHL_8	Romidepsin (FK228 ,depsipeptide)	6.30461	8.11641	13.6191	39.2711	89.0251	plate I	batch 1	DLBCL
SU_DHL_8	Flavopiridol (Alvocidib)	5.87835	8.78403	30.2235	98.1754	100.446	plate I	batch 1	DLBCL
SU_DHL_8	BAF312 (Siponimod)	74.7717	96.0819	97.0535	96.7124	96.4128	plate I	batch 1	DLBCL
SU_DHL_8	Vandetanib (Zactima)	26.7786	95.0565	106.225	108.382	109.933	plate I	batch 1	DLBCL
SU_DHL_8	BRD73954	88.7595	94.6598	101.785	97.3197	106.577	plate I	batch 1	DLBCL
SU_DHL_8	Doxorubicin (Adriamycin)	4.71017	9.07834	10.0669	102.516	108.151	plate I	batch 1	DLBCL
SU_DHL_8	Fingolimod (FTY720)	0.865676	85.4276	94.2528	103.685	96.1585	plate I	batch 1	DLBCL
SU_DHL_8	Ponatinib (AP24534)	25.7643	79.7426	89.2668	94.8382	92.7467	plate I	batch 1	DLBCL
SU_DHL_8	Entinostat (MS-275, SNDX-275)	33.0332	46.5368	76.2319	89.8109	94.6393	plate I	batch 1	DLBCL
SU_DHL_8	Abitrexate (Methotrexate)	17.0608	20.1206	19.7874	19.7183	18.5022	plate I	batch 1	DLBCL
SU_DHL_8	JTE-013	77.2573	102.491	88.5137	87.0135	85.1622	plate I	batch 1	DLBCL
SU_DHL_8	Axitinib	105.048	100.437	107.633	104.565	107.415	plate I	batch 1	DLBCL
SU_DHL_8	Nexturastat A	4.32107	65.4263	84.6166	94.0009	102.424	plate I	batch 1	DLBCL
SU_DHL_8	Bendamustine HCL	90.4537	97.0898	97.9177	102.247	94.7148	plate I	batch 1	DLBCL
SU_DHL_8	SKI II	52.0108	107.596	102.225	102.782	100.113	plate I	batch 1	DLBCL
SU_DHL_8	ABT-263 (Navitoclax)	102.287	94.0176	105.728	98.5151	101.128	plate I	batch 1	DLBCL
SU_DHL_8	GSK-LSD1 2HCl	106.562	100.208	100.085	98.2582	99.7523	plate I	batch 1	DLBCL
SU_DHL_8	Daunorubicin HCl	14.0345	101.606	99.0903	101.139	100.438	plate I	batch 1	DLBCL
SU_DHL_8	Doramapimod_BIRB_796	63.8877	84.3913	84.6836	94.0033	89.0389	plate I	batch 1	DLBCL
SU_DHL_8	GDC-0152	97.9727	94.6273	106.777	93.943	109.374	plate I	batch 1	DLBCL
SU_DHL_8	JIB04 (NSC693627)	12.0823	31.3718	47.7913	87.4175	106.782	plate I	batch 1	DLBCL
SU_DHL_8	PREDNISOLONE	75.9668	84.6652	86.3933	96.8177	97.4873	plate I	batch 1	DLBCL
SU_DHL_8	JNK-IN-8	40.7529	86.3345	98.8828	106.066	95.4833	plate I	batch 1	DLBCL
SU_DHL_8	UMI-77	80.4146	97.3068	111.785	106.32	101.552	plate I	batch 1	DLBCL
SU_DHL_8	AMI-1	94.0147	90.6245	100.829	96.2419	101.576	plate I	batch 1	DLBCL
SU_DHL_8	Lestaurtinib	6.27184	45.9414	51.5723	52.3601	79.9825	plate I	batch 1	DLBCL
SU_DHL_8	SP600125	82.7082	89.3072	84.9554	95.1293	90.7381	plate I	batch 1	DLBCL
SU_DHL_8	Venetoclax (ABT-199, GDC-0199)	101.076	94.2288	98.4314	98.3437	98.2843	plate I	batch 1	DLBCL
SU_DHL_8	CPI-169	83.6494	86.9611	97.1471	89.8545	94.414	plate I	batch 1	DLBCL
SU_DHL_8	Tandutinib (MLN518)	33.7503	69.8509	77.8307	81.4497	77.929	plate I	batch 1	DLBCL
SU_DHL_8	LY2228820	51.3824	70.1608	70.6616	74.9274	75.8993	plate I	batch 1	DLBCL
SU_DHL_8	Entospletinib (GS-9973)	85.659	88.3057	97.3027	88.7174	93.9184	plate I	batch 1	DLBCL
SU_DHL_8	SGC 0946	55.9258	74.6828	82.2548	80.7493	84.5279	plate I	batch 1	DLBCL
SU_DHL_8	Olaparib (AZD2281)	30.8332	90.107	87.7671	108.846	91.1263	plate I	batch 1	DLBCL
SU_DHL_8	Sorafenib	12.5718	89.2232	93.1537	90.1927	90.8729	plate I	batch 1	DLBCL
SU_DHL_8	Saracatinib (AZD0530)	58.2949	81.6808	99.2304	101.476	114.738	plate I	batch 1	DLBCL
SU_DHL_8	UNC0638 HYDRATE	32.9738	91.4036	99.0715	97.6737	91.176	plate I	batch 1	DLBCL
SU_DHL_8	NSC-207895 (XI-006)	108.81	96.9341	94.3918	105.956	101.13	plate I	batch 1	DLBCL
SU_DHL_8	Orlistat (Alli, Xenical)	42.4059	76.1541	81.9651	100.157	101.569	plate I	batch 1	DLBCL
SU_DHL_8	PCI-32765 (Ibrutinib)	85.0964	86.5618	95.6489	85.178	96.7849	plate I	batch 1	DLBCL
SU_DHL_8	Fedratinib (SAR302503, TG101348)	25.5622	56.4196	81.8999	86.7078	95.4222	plate I	batch 1	DLBCL
SU_DHL_8	Resveratrol	87.433	91.5218	85.6832	90.7667	84.4062	plate I	batch 1	DLBCL
SU_DHL_8	10058-F4	92.2304	91.0675	89.416	80.2821	82.5696	plate I	batch 1	DLBCL
SU_DHL_8	WH-4-023	82.6848	99.6929	105.077	97.0783	94.3637	plate I	batch 1	DLBCL
SU_DHL_8	Nifuroxazide	79.876	100.375	94.6715	99.5467	101.258	plate I	batch 1	DLBCL
SU_DHL_8	DMSO	100.184	102.853	95.4915	103.538	97.9341	plate I	batch 1	DLBCL
SU_DHL_8	BMS-345541	10.4498	96.808	101.139	96.3393	90.0789	plate I	batch 1	DLBCL
SU_DHL_8	ONO-4059	102.076	84.6207	105.311	99.8375	106.024	plate I	batch 1	DLBCL
SU_DHL_8	Peficitinb (ASP015K, JNJ-54781532)	121.489	117.179	101.634	95.7747	94.3432	plate I	batch 1	DLBCL
SU_DHL_8	Zebularine	91.4317	97.887	98.1453	95.9122	92.9451	plate I	batch 1	DLBCL
SU_DHL_8	LY2409881	97.0116	96.0626	95.3479	90.8062	93.0653	plate I	batch 1	DLBCL
SU_DHL_8	(+)-JQ1	42.0993	53.6585	108.631	106.301	109.377	plate I	batch 1	DLBCL
SU_DHL_8	SMI-4a	90.4698	103.769	97.1673	98.9665	90.4973	plate I	batch 1	DLBCL
SU_DHL_8	LDE225 (NVP-LDE225, Erismodegib)	85.8096	94.4158	95.7607	102.994	91.8027	plate I	batch 1	DLBCL
SU_DHL_8	QNZ (EVP4593)	69.1427	85.9152	91.0681	91.2731	93.3207	plate I	batch 1	DLBCL
SU_DHL_8	I-BET-762	42.517	45.4809	90.8229	96.9581	106.455	plate I	batch 1	DLBCL
SU_DHL_8	TG101209	38.8829	75.3519	97.6354	98.987	91.2857	plate I	batch 1	DLBCL
SU_DHL_8	C646	84.6927	94.9011	89.9879	101.679	94.3892	plate I	batch 1	DLBCL
SU_DHL_8	BMS-708163 (Avagacestat)	92.4004	96.0067	90.9946	86.5226	83.0938	plate I	batch 1	DLBCL
SU_DHL_8	UNC1215	98.903	95.4538	99.5031	101.398	88.548	plate I	batch 1	DLBCL
SU_DHL_8	Tofacitinib (CP-690550, Tasocitinib)	93.2274	95.062	89.2369	88.4795	81.2768	plate I	batch 1	DLBCL
SU_DHL_8	Panobinostat	5.37925	12.1598	45.6673	74.0866	73.8639	plate I	batch 1	DLBCL
SU_DHL_8	RO4929097	77.1965	73.8046	78.1543	73.2756	76.1804	plate I	batch 1	DLBCL
SU_DHL_8	Semagacestat (LY450139)	68.6769	58.8816	66.3209	61.8847	65.8722	plate 2	batch 1	DLBCL
SU_DHL_8	Oligomycin A	18.5212	36.2173	64.7396	64.9912	74.2079	plate 2	batch 1	DLBCL
SU_DHL_8	Gemcitabine (Gemzar)	6.48709	7.08617	8.07345	10.9381	32.229	plate 2	batch 1	DLBCL
SU_DHL_8	GSK650394	98.0275	68.5572	93.3579	114.462	101.021	plate 2	batch 1	DLBCL
SU_DHL_8	A-674563	3.58051	50.0751	83.8472	82.3366	90.4724	plate 2	batch 1	DLBCL
SU_DHL_8	ACTINONIN	11.6926	71.8713	89.5403	88.2483	87.7672	plate 2	batch 1	DLBCL
SU_DHL_8	Irinotecan	9.46912	38.5626	93.0243	98.8829	99.1072	plate 2	batch 1	DLBCL
SU_DHL_8	PYR-41	77.9199	94.5952	88.0039	97.7751	100.561	plate 2	batch 1	DLBCL
SU_DHL_8	Ipatasertib (GDC-0068)	48.94	63.2976	70.2599	85.214	84.094	plate 2	batch 1	DLBCL
SU_DHL_8	Thapsigargin	25.9204	26.4583	25.33	54.0795	89.6799	plate 2	batch 1	DLBCL
SU_DHL_8	AICAR	68.1327	98.4921	90.2633	99.0864	100.928	plate 2	batch 1	DLBCL
SU_DHL_8	IRAK-1/4 INHIBITOR I	78.6848	83.391	91.0605	104.768	93.8845	plate 2	batch 1	DLBCL
SU_DHL_8	CAL-101 (GS-1101)	59.1198	73.2877	82.1622	86.7722	93.9442	plate 2	batch 1	DLBCL
SU_DHL_8	Marimastat (BB-2516)	33.7735	79.9423	87.9932	94.5433	101.223	plate 2	batch 1	DLBCL
SU_DHL_8	Dorsomorphin (Compound C)	27.4516	77.5312	105.456	104.281	104.451	plate 2	batch 1	DLBCL
SU_DHL_8	Lenalidomide	85.2509	92.0558	87.0436	100.096	93.1045	plate 2	batch 1	DLBCL
SU_DHL_8	GSK690693	47.4421	58.3785	78.1112	84.533	84.0996	plate 2	batch 1	DLBCL
SU_DHL_8	Imiquimod	86.9118	80.9605	84.729	87.2343	90.2591	plate 2	batch 1	DLBCL
SU_DHL_8	GANT61	51.4174	86.517	91.6471	88.7533	87.2498	plate 2	batch 1	DLBCL
SU_DHL_8	MM 102	88.8709	99.9578	93.4722	96.6862	86.6035	plate 2	batch 1	DLBCL
SU_DHL_8	VO-Ohpic	59.1611	77.8668	81.0071	83.8267	81.2106	plate 2	batch 1	DLBCL
SU_DHL_8	TG003	66.1142	71.7435	82.2427	80.9756	91.4819	plate 2	batch 1	DLBCL
SU_DHL_8	SANT-2	52.4759	70.5798	81.518	97.0141	88.5946	plate 2	batch 1	DLBCL
SU_DHL_8	OICR-9429	87.9721	83.5237	84.7709	95.1471	90.9324	plate 2	batch 1	DLBCL
SU_DHL_8	Onalespib (AT13387)	11.1966	30.2952	84.0215	79.8651	89.1842	plate 2	batch 1	DLBCL
SU_DHL_8	Selinexor (KPT-330)	8.59322	9.19378	58.7982	73.7493	90.4302	plate 2	batch 1	DLBCL
SU_DHL_8	Crizotinib (PF-02341066)	28.0646	77.6324	82.3677	87.7226	93.5456	plate 2	batch 1	DLBCL
SU_DHL_8	D 4476	86.58	92.6435	88.5073	97.9438	90.9137	plate 2	batch 1	DLBCL
SU_DHL_8	EW-7197	72.3405	74.4877	80.6255	81.2631	84.8523	plate 2	batch 1	DLBCL
SU_DHL_8	Bortezomib (Velcade)	4.00762	11.7442	88.1173	83.2808	80.9118	plate 2	batch 1	DLBCL
SU_DHL_8	SGX-523	38.8771	49.7223	53.4412	57.6701	54.5416	plate 2	batch 1	DLBCL
SU_DHL_8	PKF118	4.83242	49.7615	61.7261	62.2818	64.1314	plate 2	batch 1	DLBCL
SU_DHL_8	Galunisertib (LY2157299)	49.3546	69.0455	64.2611	71.8638	67.6424	plate 2	batch 1	DLBCL
SU_DHL_8	Carfilzomib (PR-171)	8.6449	64.396	68.3695	70.5858	57.8219	plate 2	batch 1	DLBCL
SU_DHL_8	Resminostat (RAS2410)	10.9533	69.158	102.147	106.778	89.9392	plate 2	batch 1	DLBCL
SU_DHL_8	NOX1_Inhibitor_ML171	104.92	107.601	101.566	112.643	103.695	plate 2	batch 1	DLBCL
SU_DHL_8	KN-62	58.6229	88.6633	95.4916	89.2941	100.296	plate 2	batch 1	DLBCL
SU_DHL_8	Ixazomib (MLN2238)	4.24463	6.60738	34.7578	94.8002	92.3403	plate 2	batch 1	DLBCL
SU_DHL_8	LMK-235	8.97518	25.6386	68.4309	103.877	90.5344	plate 2	batch 1	DLBCL
SU_DHL_8	AZD7762	9.66515	20.3802	79.7513	83.8873	86.3647	plate 2	batch 1	DLBCL
SU_DHL_8	Dasatinib (BMS-354825)	67.0849	81.9192	93.8209	98.2123	102.943	plate 2	batch 1	DLBCL
SU_DHL_8	MLN9708	5.04954	7.72564	30.7012	93.4734	85.8217	plate 2	batch 1	DLBCL
SU_DHL_8	BMS-536924	41.2286	74.1303	83.9259	99.5227	93.8491	plate 2	batch 1	DLBCL
SU_DHL_8	MK-8776 (SCH 900776)	56.5928	73.3664	94.0556	86.9192	92.858	plate 2	batch 1	DLBCL
SU_DHL_8	Motesanib Diphosphate	97.1882	97.2214	96.8971	104.203	100.339	plate 2	batch 1	DLBCL
SU_DHL_8	Kifunensine	80.9361	86.1	84.6865	97.1867	88.3431	plate 2	batch 1	DLBCL
SU_DHL_8	DMSO	97.1885	100.896	94.1524	110.518	97.2452	plate 2	batch 1	DLBCL
SU_DHL_8	MI-2 (Menin-MLL inhibitor)	90.4623	98.2693	103.955	92.1339	97.424	plate 2	batch 1	DLBCL
SU_DHL_8	BLZ945	88.0116	88.2356	99.6204	92.9507	92.0504	plate 2	batch 1	DLBCL
SU_DHL_8	BREFELDIN A FROM PENICILLIUM BREFELDIANU	19.815	21.2989	87.5186	90.3369	92.0454	plate 2	batch 1	DLBCL
SU_DHL_8	BMS-754807	58.7135	62.2985	76.0357	82.3048	79.5681	plate 2	batch 1	DLBCL
SU_DHL_8	MI-503	7.30537	7.22428	9.30754	88.038	90.6521	plate 2	batch 1	DLBCL
SU_DHL_8	WZ 811	92.2488	99.6611	100.35	84.1323	86.1172	plate 2	batch 1	DLBCL
SU_DHL_8	Swainsonine	77.0429	86.7567	83.1575	83.5323	79.8119	plate 2	batch 1	DLBCL
SU_DHL_8	DIPHENYLENEIODONIUM CHLORIDE	34.8588	43.3418	37.9475	46.4652	54.4695	plate 2	batch 1	DLBCL
SU_DHL_8	795	58.8115	92.708	88.0651	85.8158	88.1827	plate 2	batch 1	DLBCL
SU_DHL_8	ACTINOMYCIN D, FROM STREPTOMYCES_SP	8.25136	33.1566	49.414	86.6133	98.798	plate 2	batch 1	DLBCL
SU_DHL_8	SD07.1	96.2582	103.694	89.1462	86.0988	94.7892	plate 2	batch 1	DLBCL
SU_DHL_8	Ebselen	73.4472	92.152	90.1644	97.9158	90.0165	plate 2	batch 1	DLBCL
SU_DHL_8	NSC 663284	97.92	92.1808	93.2435	96.4082	91.7549	plate 2	batch 1	DLBCL
SU_DHL_8	Docetaxel (Taxotere)	10.6524	9.2419	6.05286	8.27542	54.6135	plate 2	batch 1	DLBCL
SU_DHL_8	SD40.1	69.7479	86.3118	86.0754	88.9264	89.4165	plate 2	batch 1	DLBCL
SU_DHL_8	GMX1778 (CHS828)	0.857184	0.889558	1.03153	2.30988	63.7206	plate 2	batch 1	DLBCL
SU_DHL_8	140	43.5628	63.0823	60.0091	62.9023	57.6847	plate 2	batch 1	DLBCL
RIVA	Imatinib (STI571)	49.4969	78.2887	79.9391	77.9399	76.8726	plate I	batch 2	DLBCL
RIVA	Romidepsin (FK228 ,depsipeptide)	1.4507	1.79014	2.00243	31.5256	72.4047	plate I	batch 2	DLBCL
RIVA	Flavopiridol (Alvocidib)	28.7934	28.0819	71.5666	85.3468	82.1298	plate I	batch 2	DLBCL
RIVA	BAF312 (Siponimod)	66.4146	83.0119	91.7361	105.959	92.186	plate I	batch 2	DLBCL
RIVA	Vandetanib (Zactima)	38.7585	61.6637	78.6174	95.8341	102.831	plate I	batch 2	DLBCL
RIVA	BRD73954	65.0857	81.6614	81.0386	77.9349	89.3561	plate I	batch 2	DLBCL
RIVA	Doxorubicin (Adriamycin)	25.6676	36.9271	47.9953	97.7787	91.0576	plate I	batch 2	DLBCL
RIVA	Fingolimod (FTY720)	0.867336	80.8095	84.0871	97.1407	97.1795	plate I	batch 2	DLBCL
RIVA	Ponatinib (AP24534)	1.03237	29.5605	39.8906	56.1981	61.5676	plate I	batch 2	DLBCL
RIVA	Entinostat (MS-275, SNDX-275)	29.4672	65.6441	72.7775	83.3533	76.7215	plate I	batch 2	DLBCL
RIVA	Abitrexate (Methotrexate)	48.2624	51.7751	48.7196	39.3543	24.2579	plate I	batch 2	DLBCL
RIVA	JTE-013	61.9894	75.0516	86.6342	83.1982	82.245	plate I	batch 2	DLBCL
RIVA	Axitinib	64.0774	67.5067	87.1414	90.1201	95.1812	plate I	batch 2	DLBCL
RIVA	Nexturastat A	7.27715	60.3423	87.5261	94.7746	107.525	plate I	batch 2	DLBCL
RIVA	Bendamustine HCL	92.1634	85.0521	91.6953	102.976	92.9956	plate I	batch 2	DLBCL
RIVA	SKI II	49.0825	63.5583	92.1302	97.8646	91.7949	plate I	batch 2	DLBCL
RIVA	ABT-263 (Navitoclax)	1.70518	1.85322	2.76548	52.7222	72.5412	plate I	batch 2	DLBCL
RIVA	GSK-LSD1 2HCl	65.7841	68.9779	71.1057	69.6869	74.0607	plate I	batch 2	DLBCL
RIVA	Daunorubicin HCl	41.4677	70.9417	72.7553	70.6487	71.0481	plate I	batch 2	DLBCL
RIVA	Doramapimod_BIRB_796	61.3826	65.3322	62.5458	68.6723	67.9844	plate I	batch 2	DLBCL
RIVA	GDC-0152	65.3006	78.0991	79.7674	71.9573	76.4135	plate I	batch 2	DLBCL
RIVA	JIB04 (NSC693627)	14.5473	6.5307	74.0573	74.9663	74.9928	plate I	batch 2	DLBCL
RIVA	PREDNISOLONE	60.9086	68.8568	73.3593	73.1164	72.9299	plate I	batch 2	DLBCL
RIVA	JNK-IN-8	29.0738	72.5691	72.2272	78.1749	71.8774	plate I	batch 2	DLBCL
RIVA	UMI-77	1.31126	53.0507	69.5959	68.4776	72.4521	plate I	batch 2	DLBCL
RIVA	AMI-1	64.9854	65.8783	72.6892	72.8463	70.0745	plate I	batch 2	DLBCL
RIVA	Lestaurtinib	10.9623	12.3349	17.8246	36.8652	53.1206	plate I	batch 2	DLBCL
RIVA	SP600125	49.8563	59.8395	65.9855	75.8567	72.5701	plate I	batch 2	DLBCL
RIVA	Venetoclax (ABT-199, GDC-0199)	1.32981	1.61925	14.5814	61.44	71.4198	plate I	batch 2	DLBCL
RIVA	CPI-169	69.1596	66.4601	70.0474	67.6712	70.4441	plate I	batch 2	DLBCL
RIVA	Tandutinib (MLN518)	42.9186	60.8174	67.4395	64.984	65.651	plate I	batch 2	DLBCL
RIVA	LY2228820	36.21	58.5021	62.9728	64.1983	65.0373	plate I	batch 2	DLBCL
RIVA	Entospletinib (GS-9973)	45.6571	69.0787	81.9413	74.6803	84.6161	plate I	batch 2	DLBCL
RIVA	SGC 0946	69.7966	75.5383	75.7531	73.9048	77.6126	plate I	batch 2	DLBCL
RIVA	Olaparib (AZD2281)	79.7967	94.6959	90.7271	101.914	87.0324	plate I	batch 2	DLBCL
RIVA	Sorafenib	44.158	85.5548	93.2684	82.5545	85.901	plate I	batch 2	DLBCL
RIVA	Saracatinib (AZD0530)	39.8457	53.892	67.9249	73.1164	76.5498	plate I	batch 2	DLBCL
RIVA	UNC0638 HYDRATE	70.7011	88.9237	79.0416	76.706	68.9822	plate I	batch 2	DLBCL
RIVA	NSC-207895 (XI-006)	89.1923	88.3968	91.0806	96.0454	88.3763	plate I	batch 2	DLBCL
RIVA	Orlistat (Alli, Xenical)	56.0716	75.0647	78.6887	77.7597	82.7366	plate I	batch 2	DLBCL
RIVA	PCI-32765 (Ibrutinib)	48.9122	52.5718	57.336	64.6498	60.3917	plate I	batch 2	DLBCL
RIVA	Fedratinib (SAR302503, TG101348)	27.9889	48.8593	69.1935	73.306	69.1396	plate I	batch 2	DLBCL
RIVA	Resveratrol	60.2114	76.9917	79.4377	81.0202	73.9185	plate I	batch 2	DLBCL
RIVA	10058-F4	80.7322	78.4508	73.5751	79.8476	70.3628	plate I	batch 2	DLBCL
RIVA	WH-4-023	61.5359	71.1981	73.1697	67.4677	77.9312	plate I	batch 2	DLBCL
RIVA	Nifuroxazide	39.4342	88.3005	85.1972	93.7625	83.3221	plate I	batch 2	DLBCL
RIVA	DMSO	103.919	102.522	95.1171	105.811	92.6304	plate I	batch 2	DLBCL
RIVA	BMS-345541	62.9279	91.3724	94.6211	98.6804	93.0702	plate I	batch 2	DLBCL
RIVA	ONO-4059	71.1694	54.2924	75.9414	74.8923	73.1654	plate I	batch 2	DLBCL
RIVA	Peficitinb (ASP015K, JNJ-54781532)	39.1221	75.4803	71.126	75.7502	71.3993	plate I	batch 2	DLBCL
RIVA	Zebularine	64.1567	67.8842	67.2694	75.8151	73.2589	plate I	batch 2	DLBCL
RIVA	LY2409881	60.4208	67.9418	64.9461	71.2751	68.7889	plate I	batch 2	DLBCL
RIVA	(+)-JQ1	47.3631	50.6088	58.5884	70.6556	75.3582	plate I	batch 2	DLBCL
RIVA	SMI-4a	65.4683	74.7755	76.0086	79.1619	73.696	plate I	batch 2	DLBCL
RIVA	LDE225 (NVP-LDE225, Erismodegib)	67.1747	71.7844	76.772	74.704	78.103	plate I	batch 2	DLBCL
RIVA	QNZ (EVP4593)	53.7471	66.4449	79.2998	76.7644	73.9161	plate I	batch 2	DLBCL
RIVA	I-BET-762	45.9131	47.5095	59.1179	70.8882	69.3433	plate I	batch 2	DLBCL
RIVA	TG101209	34.5536	50.6219	71.8385	70.1818	71.676	plate I	batch 2	DLBCL
RIVA	C646	75.5725	79.5992	70.2638	72.8365	70.6321	plate I	batch 2	DLBCL
RIVA	BMS-708163 (Avagacestat)	70.0835	66.9384	74.9671	71.8524	69.514	plate I	batch 2	DLBCL
RIVA	UNC1215	72.0319	71.4042	72.5219	72.0485	70.688	plate I	batch 2	DLBCL
RIVA	Tofacitinib (CP-690550, Tasocitinib)	97.1496	81.4899	71.4471	69.7546	69.8956	plate I	batch 2	DLBCL
RIVA	Panobinostat	1.47512	1.63858	8.65227	57.8207	63.4437	plate I	batch 2	DLBCL
RIVA	RO4929097	61.4463	61.2278	64.3301	66.1554	64.6164	plate I	batch 2	DLBCL
RIVA	Semagacestat (LY450139)	108.684	103.479	109.156	96.9746	108.958	plate 2	batch 2	DLBCL
RIVA	Oligomycin A	54.8255	91.3126	104.173	100.052	110.279	plate 2	batch 2	DLBCL
RIVA	Gemcitabine (Gemzar)	60.6959	67.7696	75.8012	80.0916	83.3829	plate 2	batch 2	DLBCL
RIVA	GSK650394	98.7625	106.568	118.358	110.53	114.5	plate 2	batch 2	DLBCL
RIVA	A-674563	21.683	55.3513	91.6444	85.516	95.7743	plate 2	batch 2	DLBCL
RIVA	ACTINONIN	57.154	83.0889	89.7946	83.316	102.545	plate 2	batch 2	DLBCL
RIVA	Irinotecan	59.707	85.0461	91.9395	99.0722	99.5799	plate 2	batch 2	DLBCL
RIVA	PYR-41	79.9124	88.6143	92.5942	98.2273	103.007	plate 2	batch 2	DLBCL
RIVA	Ipatasertib (GDC-0068)	48.9917	60.0299	78.2261	77.0462	93.9702	plate 2	batch 2	DLBCL
RIVA	Thapsigargin	44.1639	48.0311	62.5842	73.8507	90.792	plate 2	batch 2	DLBCL
RIVA	AICAR	84.0035	88.907	84.7851	82.7996	100.249	plate 2	batch 2	DLBCL
RIVA	IRAK-1/4 INHIBITOR I	85.6044	89.8937	86.4053	83.8986	83.949	plate 2	batch 2	DLBCL
RIVA	CAL-101 (GS-1101)	45.879	62.1239	58.2789	68.0235	83.3634	plate 2	batch 2	DLBCL
RIVA	Marimastat (BB-2516)	68.8282	97.5261	93.2984	92.2459	107.368	plate 2	batch 2	DLBCL
RIVA	Dorsomorphin (Compound C)	55.8909	87.1797	98.967	94.0487	101.586	plate 2	batch 2	DLBCL
RIVA	Lenalidomide	83.6632	97.729	91.697	93.8436	102.136	plate 2	batch 2	DLBCL
RIVA	GSK690693	50.2262	51.8139	69.5779	77.4379	79.6654	plate 2	batch 2	DLBCL
RIVA	Imiquimod	80.9478	86.2888	81.8283	78.9428	81.9629	plate 2	batch 2	DLBCL
RIVA	GANT61	69.0958	77.0643	82.7464	81.4307	81.7129	plate 2	batch 2	DLBCL
RIVA	MM 102	84.6026	83.6293	80.8768	82.1559	78.1248	plate 2	batch 2	DLBCL
RIVA	VO-Ohpic	34.7511	74.3074	90.0746	86.3326	90.3411	plate 2	batch 2	DLBCL
RIVA	TG003	62.7477	77.0203	84.3754	89.2244	84.5772	plate 2	batch 2	DLBCL
RIVA	SANT-2	81.809	84.1874	82.1727	92.8067	94.6623	plate 2	batch 2	DLBCL
RIVA	OICR-9429	86.8587	86.1903	96.9292	94.7105	97.3623	plate 2	batch 2	DLBCL
RIVA	Onalespib (AT13387)	39.7785	49.8625	77.4487	77.6554	85.3558	plate 2	batch 2	DLBCL
RIVA	Selinexor (KPT-330)	43.0101	53.4387	74.4668	76.6238	83.4842	plate 2	batch 2	DLBCL
RIVA	Crizotinib (PF-02341066)	55.125	81.0384	78.6402	84.9417	87.3424	plate 2	batch 2	DLBCL
RIVA	D 4476	79.5058	82.8802	77.6268	90.1175	88.6518	plate 2	batch 2	DLBCL
RIVA	EW-7197	70.2653	86.0518	84.9825	89.9738	85.9284	plate 2	batch 2	DLBCL
RIVA	Bortezomib (Velcade)	1.8341	20.3593	81.0472	79.677	82.1798	plate 2	batch 2	DLBCL
RIVA	SGX-523	76.1046	77.6973	79.786	83.9666	86.8359	plate 2	batch 2	DLBCL
RIVA	PKF118	18.9393	57.5312	78.0059	78.9295	79.2123	plate 2	batch 2	DLBCL
RIVA	Galunisertib (LY2157299)	97.3972	107.032	106.875	106.571	103.671	plate 2	batch 2	DLBCL
RIVA	Carfilzomib (PR-171)	2.30764	102.318	105.152	91.7727	95.6064	plate 2	batch 2	DLBCL
RIVA	Resminostat (RAS2410)	8.82776	94.7953	114.787	116.082	104.994	plate 2	batch 2	DLBCL
RIVA	NOX1_Inhibitor_ML171	109.642	110.255	124.414	110.21	103.635	plate 2	batch 2	DLBCL
RIVA	KN-62	83.5032	91.8734	91.088	85.4923	91.9117	plate 2	batch 2	DLBCL
RIVA	Ixazomib (MLN2238)	1.88201	2.19889	81.4109	92.581	84.5128	plate 2	batch 2	DLBCL
RIVA	LMK-235	2.0772	18.9613	74.2113	90.4286	95.4913	plate 2	batch 2	DLBCL
RIVA	AZD7762	33.5785	45.9093	57.0183	77.0162	83.0559	plate 2	batch 2	DLBCL
RIVA	Dasatinib (BMS-354825)	44.22	58.9879	72.6831	86.2905	87.0963	plate 2	batch 2	DLBCL
RIVA	MLN9708	1.24274	1.91339	75.1061	82.2707	85.3773	plate 2	batch 2	DLBCL
RIVA	BMS-536924	32.2441	55.6646	81.4467	88.7336	87.893	plate 2	batch 2	DLBCL
RIVA	MK-8776 (SCH 900776)	52.6021	79.7825	78.8684	89.239	88.01	plate 2	batch 2	DLBCL
RIVA	Motesanib Diphosphate	81.1518	91.8043	96.5196	94.4019	93.1773	plate 2	batch 2	DLBCL
RIVA	Kifunensine	86.9085	89.4697	93.9818	92.1097	87.7741	plate 2	batch 2	DLBCL
RIVA	DMSO	99.5457	100.626	97.8074	103.968	98.0527	plate 2	batch 2	DLBCL
RIVA	MI-2 (Menin-MLL inhibitor)	93.1495	98.5728	97.2483	94.4814	93.3695	plate 2	batch 2	DLBCL
RIVA	BLZ945	80.1359	87.245	88.6617	88.0902	90.5008	plate 2	batch 2	DLBCL
RIVA	BREFELDIN A FROM PENICILLIUM BREFELDIANU	40.9769	43.0145	62.889	85.0634	86.4733	plate 2	batch 2	DLBCL
RIVA	BMS-754807	57.8976	70.9712	82.1165	91.9225	87.7369	plate 2	batch 2	DLBCL
RIVA	MI-503	34.3076	34.0587	40.0403	87.055	85.0766	plate 2	batch 2	DLBCL
RIVA	WZ 811	80.1547	90.6227	94.5715	85.4524	86.0666	plate 2	batch 2	DLBCL
RIVA	Swainsonine	84.083	95.597	96.3976	83.0239	89.4937	plate 2	batch 2	DLBCL
RIVA	DIPHENYLENEIODONIUM CHLORIDE	35.6596	50.0643	59.0839	67.7988	76.3328	plate 2	batch 2	DLBCL
RIVA	795	87.8069	88.7999	89.9077	88.7	99.9796	plate 2	batch 2	DLBCL
RIVA	ACTINOMYCIN D, FROM STREPTOMYCES_SP	27.4163	29.8834	32.6174	66.3152	81.515	plate 2	batch 2	DLBCL
RIVA	SD07.1	74.3057	79.8887	80.3991	82.0744	81.7504	plate 2	batch 2	DLBCL
RIVA	Ebselen	83.5773	86.9675	83.3598	85.801	82.7676	plate 2	batch 2	DLBCL
RIVA	NSC 663284	86.1008	83.1594	81.045	83.3042	82.7373	plate 2	batch 2	DLBCL
RIVA	Docetaxel (Taxotere)	42.6863	41.2459	40.9279	39.3006	35.158	plate 2	batch 2	DLBCL
RIVA	SD40.1	84.7044	83.0482	81.7823	83.0495	87.1244	plate 2	batch 2	DLBCL
RIVA	GMX1778 (CHS828)	6.45901	9.09702	85.8761	83.8017	80.0487	plate 2	batch 2	DLBCL
RIVA	140	46.9437	84.3845	81.8616	80.6871	81.2077	plate 2	batch 2	DLBCL
RC_K8	Imatinib (STI571)	77.0765	87.889	92.6899	86.1657	95.2353	plate I	batch 2	DLBCL
RC_K8	Romidepsin (FK228 ,depsipeptide)	7.12827	10.9344	37.8112	84.7131	86.3204	plate I	batch 2	DLBCL
RC_K8	Flavopiridol (Alvocidib)	38.425	18.0274	80.8411	92.0695	96.8679	plate I	batch 2	DLBCL
RC_K8	BAF312 (Siponimod)	86.1471	90.7851	90.7763	96.8836	88.8324	plate I	batch 2	DLBCL
RC_K8	Vandetanib (Zactima)	60.1492	87.2292	98.2591	93.6904	97.7313	plate I	batch 2	DLBCL
RC_K8	BRD73954	80.3577	97.3664	99.337	98.9605	103.797	plate I	batch 2	DLBCL
RC_K8	Doxorubicin (Adriamycin)	34.3047	9.43199	24.6282	63.5731	93.7591	plate I	batch 2	DLBCL
RC_K8	Fingolimod (FTY720)	16.317	87.8474	91.9847	99.2668	91.9327	plate I	batch 2	DLBCL
RC_K8	Ponatinib (AP24534)	9.8974	83.9704	100.563	103.746	108.697	plate I	batch 2	DLBCL
RC_K8	Entinostat (MS-275, SNDX-275)	54.6418	86.9286	98.6214	101.87	103.261	plate I	batch 2	DLBCL
RC_K8	Abitrexate (Methotrexate)	50.3743	58.6896	53.6555	60.4113	79.4512	plate I	batch 2	DLBCL
RC_K8	JTE-013	89.5798	97.4196	93.5164	100.852	96.8947	plate I	batch 2	DLBCL
RC_K8	Axitinib	80.7153	84.1024	96.3306	99.3417	103.439	plate I	batch 2	DLBCL
RC_K8	Nexturastat A	59.3349	86.7549	102.85	93.3425	104.288	plate I	batch 2	DLBCL
RC_K8	Bendamustine HCL	94.3376	104.443	100.635	104.578	97.3642	plate I	batch 2	DLBCL
RC_K8	SKI II	84.3441	92.8758	100.094	99.4615	98.8555	plate I	batch 2	DLBCL
RC_K8	ABT-263 (Navitoclax)	4.68433	76.2028	101.68	105.003	100.489	plate I	batch 2	DLBCL
RC_K8	GSK-LSD1 2HCl	98.1418	99.9991	100.882	97.9569	103.584	plate I	batch 2	DLBCL
RC_K8	Daunorubicin HCl	21.3952	68.2977	97.6774	101.467	100.199	plate I	batch 2	DLBCL
RC_K8	Doramapimod_BIRB_796	63.4001	83.487	85.7589	91.5836	91.2798	plate I	batch 2	DLBCL
RC_K8	GDC-0152	104.405	104.426	106.92	105.258	102.195	plate I	batch 2	DLBCL
RC_K8	JIB04 (NSC693627)	40.6121	53.4167	100.09	95.6837	102.789	plate I	batch 2	DLBCL
RC_K8	PREDNISOLONE	92.2478	95.8318	95.1862	96.2014	98.4475	plate I	batch 2	DLBCL
RC_K8	JNK-IN-8	65.9735	102.774	93.8697	92.5358	92.7019	plate I	batch 2	DLBCL
RC_K8	UMI-77	31.7732	92.8708	99.89	95.3491	99.4297	plate I	batch 2	DLBCL
RC_K8	AMI-1	90.873	95.7089	96.4535	94.5613	98.3908	plate I	batch 2	DLBCL
RC_K8	Lestaurtinib	28.3098	43.7795	67.2201	89.5928	94.0846	plate I	batch 2	DLBCL
RC_K8	SP600125	84.1566	88.5923	90.5872	88.5592	88.5044	plate I	batch 2	DLBCL
RC_K8	Venetoclax (ABT-199, GDC-0199)	88.7347	86.6194	92.2469	88.5608	91.3072	plate I	batch 2	DLBCL
RC_K8	CPI-169	88.0418	90.1265	90.3745	89.1081	90.1083	plate I	batch 2	DLBCL
RC_K8	Tandutinib (MLN518)	48.4573	66.576	79.0084	81.6074	83.6918	plate I	batch 2	DLBCL
RC_K8	LY2228820	58.4319	68.552	68.6214	80.566	79.3103	plate I	batch 2	DLBCL
RC_K8	Entospletinib (GS-9973)	85.2245	88.9676	90.0701	86.8066	90.609	plate I	batch 2	DLBCL
RC_K8	SGC 0946	82.3205	89.7787	90.1574	85.0694	82.3511	plate I	batch 2	DLBCL
RC_K8	Olaparib (AZD2281)	80.094	95.1439	89.5313	94.2424	89.2726	plate I	batch 2	DLBCL
RC_K8	Sorafenib	33.1958	80.9624	93.6472	91.444	89.4207	plate I	batch 2	DLBCL
RC_K8	Saracatinib (AZD0530)	86.0189	98.6375	101.511	97.4423	92.6609	plate I	batch 2	DLBCL
RC_K8	UNC0638 HYDRATE	73.4383	96.5635	91.9293	91.1724	91.11	plate I	batch 2	DLBCL
RC_K8	NSC-207895 (XI-006)	96.9942	94.5254	100.244	102.285	92.5935	plate I	batch 2	DLBCL
RC_K8	Orlistat (Alli, Xenical)	80.6942	87.9359	93.4481	91.7714	91.7184	plate I	batch 2	DLBCL
RC_K8	PCI-32765 (Ibrutinib)	102.244	107.246	103.131	101.331	99.2201	plate I	batch 2	DLBCL
RC_K8	Fedratinib (SAR302503, TG101348)	50.9242	88.211	102.421	99.3978	88.131	plate I	batch 2	DLBCL
RC_K8	Resveratrol	96.445	109.723	98.1456	103.232	99.2258	plate I	batch 2	DLBCL
RC_K8	10058-F4	103.457	97.303	103.459	99.4627	94.0493	plate I	batch 2	DLBCL
RC_K8	WH-4-023	95.1619	107.224	107.241	102.753	97.154	plate I	batch 2	DLBCL
RC_K8	Nifuroxazide	65.8765	99.5532	94.5616	97.0888	94.6713	plate I	batch 2	DLBCL
RC_K8	DMSO	100.645	103.607	92.2812	102.92	100.546	plate I	batch 2	DLBCL
RC_K8	BMS-345541	74.8604	93.149	99.072	97.3563	95.9263	plate I	batch 2	DLBCL
RC_K8	ONO-4059	103.496	102.549	99.0578	102.195	103.2	plate I	batch 2	DLBCL
RC_K8	Peficitinb (ASP015K, JNJ-54781532)	104.916	105.46	104.464	98.9548	98.709	plate I	batch 2	DLBCL
RC_K8	Zebularine	96.1198	102.666	96.6895	103.993	92.0692	plate I	batch 2	DLBCL
RC_K8	LY2409881	90.787	94.7743	96.3186	93.385	92.7198	plate I	batch 2	DLBCL
RC_K8	(+)-JQ1	45.4861	59.7436	87.3823	97.338	101.452	plate I	batch 2	DLBCL
RC_K8	SMI-4a	97.2148	101.226	100.149	101.293	96.9051	plate I	batch 2	DLBCL
RC_K8	LDE225 (NVP-LDE225, Erismodegib)	86.869	93.3208	95.5621	98.0205	93.8829	plate I	batch 2	DLBCL
RC_K8	QNZ (EVP4593)	68.3507	81.8447	94.1303	95.3299	88.8387	plate I	batch 2	DLBCL
RC_K8	I-BET-762	47.8239	67.7835	85.5027	97.0714	98.139	plate I	batch 2	DLBCL
RC_K8	TG101209	57.7062	95.0173	95.9389	90.6395	94.6215	plate I	batch 2	DLBCL
RC_K8	C646	41.1409	94.4955	90.5913	92.6001	86.0926	plate I	batch 2	DLBCL
RC_K8	BMS-708163 (Avagacestat)	89.1983	90.0317	89.093	89.0728	86.0267	plate I	batch 2	DLBCL
RC_K8	UNC1215	87.0732	93.2001	90.9323	90.5721	90.7983	plate I	batch 2	DLBCL
RC_K8	Tofacitinib (CP-690550, Tasocitinib)	93.2032	92.7265	88.811	86.3469	85.5437	plate I	batch 2	DLBCL
RC_K8	Panobinostat	6.02509	9.73859	47.9566	78.2333	77.391	plate I	batch 2	DLBCL
RC_K8	RO4929097	60.2557	74.268	78.5849	79.1269	76.9558	plate I	batch 2	DLBCL
RC_K8	Semagacestat (LY450139)	86.744	95.7989	98.9657	93.8914	97.1389	plate 2	batch 2	DLBCL
RC_K8	Oligomycin A	51.7434	94.9685	98.0194	90.2644	99.977	plate 2	batch 2	DLBCL
RC_K8	Gemcitabine (Gemzar)	39.2981	46.5173	41.1843	62.565	104.533	plate 2	batch 2	DLBCL
RC_K8	GSK650394	93.2067	103.116	96.8333	97.9637	102.771	plate 2	batch 2	DLBCL
RC_K8	A-674563	20.973	67.6781	93.4905	102.71	103.537	plate 2	batch 2	DLBCL
RC_K8	ACTINONIN	78.3673	95.065	101.174	105.663	103.411	plate 2	batch 2	DLBCL
RC_K8	Irinotecan	39.1059	87.4117	93.463	100.1	105.622	plate 2	batch 2	DLBCL
RC_K8	PYR-41	89.6633	97.8991	96.6354	107.851	100.64	plate 2	batch 2	DLBCL
RC_K8	Ipatasertib (GDC-0068)	83.0334	87.5704	100.73	101.954	102.258	plate 2	batch 2	DLBCL
RC_K8	Thapsigargin	45.2481	47.4443	103.048	102.782	104.533	plate 2	batch 2	DLBCL
RC_K8	AICAR	103.751	106.743	101.883	110.277	98.6443	plate 2	batch 2	DLBCL
RC_K8	IRAK-1/4 INHIBITOR I	91.698	95.4974	103.456	102.301	100.468	plate 2	batch 2	DLBCL
RC_K8	CAL-101 (GS-1101)	91.8522	95.3775	101.716	99.4824	105.266	plate 2	batch 2	DLBCL
RC_K8	Marimastat (BB-2516)	86.029	96.5325	103.585	101.7	99.9265	plate 2	batch 2	DLBCL
RC_K8	Dorsomorphin (Compound C)	77.2102	92.438	101.832	106.137	104.124	plate 2	batch 2	DLBCL
RC_K8	Lenalidomide	95.4731	94.2325	96.2818	101.438	100.114	plate 2	batch 2	DLBCL
RC_K8	GSK690693	95.7307	97.9035	98.4009	99.2717	96.8203	plate 2	batch 2	DLBCL
RC_K8	Imiquimod	98.0496	97.5155	101.05	103.587	100.521	plate 2	batch 2	DLBCL
RC_K8	GANT61	83.6358	89.3685	92.3274	98.281	106.746	plate 2	batch 2	DLBCL
RC_K8	MM 102	95.4412	94.8155	91.1917	98.7844	96.1998	plate 2	batch 2	DLBCL
RC_K8	VO-Ohpic	78.9042	98.1235	96.5676	100.87	98.0928	plate 2	batch 2	DLBCL
RC_K8	TG003	83.2712	89.784	102.192	98.5789	101.314	plate 2	batch 2	DLBCL
RC_K8	SANT-2	89.3197	93.7856	100.652	102.262	95.287	plate 2	batch 2	DLBCL
RC_K8	OICR-9429	95.3193	90.8377	98.5075	93.5292	93.268	plate 2	batch 2	DLBCL
RC_K8	Onalespib (AT13387)	44.1919	75.1876	96.0735	90.1792	96.2131	plate 2	batch 2	DLBCL
RC_K8	Selinexor (KPT-330)	33.7401	44.0648	84.7105	85.6015	98.8074	plate 2	batch 2	DLBCL
RC_K8	Crizotinib (PF-02341066)	74.2215	82.6943	95.086	92.7985	92.5409	plate 2	batch 2	DLBCL
RC_K8	D 4476	90.3621	87.5647	91.1845	91.3754	94.1494	plate 2	batch 2	DLBCL
RC_K8	EW-7197	90.2075	92.3355	91.7432	86.7101	98.8983	plate 2	batch 2	DLBCL
RC_K8	Bortezomib (Velcade)	3.23255	38.4249	85.371	86.989	95.1449	plate 2	batch 2	DLBCL
RC_K8	SGX-523	89.786	83.5421	81.5381	85.6778	90.3766	plate 2	batch 2	DLBCL
RC_K8	PKF118	3.6827	62.7548	80.5147	86.6653	89.721	plate 2	batch 2	DLBCL
RC_K8	Galunisertib (LY2157299)	84.4569	98.6229	96.0674	100.634	96.7933	plate 2	batch 2	DLBCL
RC_K8	Carfilzomib (PR-171)	88.7081	97.354	91.8716	94.964	90.7053	plate 2	batch 2	DLBCL
RC_K8	Resminostat (RAS2410)	52.4827	99.5595	99.9556	103.995	99.4195	plate 2	batch 2	DLBCL
RC_K8	NOX1_Inhibitor_ML171	89.9455	99.4594	99.6052	96.3072	91.6689	plate 2	batch 2	DLBCL
RC_K8	KN-62	73.1178	94.3306	105.759	94.0783	95.937	plate 2	batch 2	DLBCL
RC_K8	Ixazomib (MLN2238)	2.84458	5.19703	80.7274	95.939	98.7008	plate 2	batch 2	DLBCL
RC_K8	LMK-235	25.405	82.7545	99.8434	98.7376	100.685	plate 2	batch 2	DLBCL
RC_K8	AZD7762	24.1059	47.3361	94.9826	90.1251	91.4941	plate 2	batch 2	DLBCL
RC_K8	Dasatinib (BMS-354825)	101.567	106.552	102.479	98.3993	98.9499	plate 2	batch 2	DLBCL
RC_K8	MLN9708	3.22327	4.44289	67.8731	103.168	97.4235	plate 2	batch 2	DLBCL
RC_K8	BMS-536924	85.1727	102.853	98.872	98.4748	99.1683	plate 2	batch 2	DLBCL
RC_K8	MK-8776 (SCH 900776)	61.236	73.4072	93.5793	99.543	89.3645	plate 2	batch 2	DLBCL
RC_K8	Motesanib Diphosphate	95.8139	98.3912	107.925	96.7477	98.501	plate 2	batch 2	DLBCL
RC_K8	Kifunensine	98.7162	106.432	105.199	96.9879	96.4618	plate 2	batch 2	DLBCL
RC_K8	DMSO	104.618	106.291	94.2878	95.5745	99.2289	plate 2	batch 2	DLBCL
RC_K8	MI-2 (Menin-MLL inhibitor)	86.7214	93.2075	99.9031	98.1122	95.1708	plate 2	batch 2	DLBCL
RC_K8	BLZ945	96.6843	101.048	100.739	98.0702	93.8288	plate 2	batch 2	DLBCL
RC_K8	BREFELDIN A FROM PENICILLIUM BREFELDIANU	37.5298	41.3308	52.2073	101.872	96.1595	plate 2	batch 2	DLBCL
RC_K8	BMS-754807	86.0347	97.369	102.625	100.369	99.2899	plate 2	batch 2	DLBCL
RC_K8	MI-503	44.5044	41.7507	64.8065	95.3609	94.1049	plate 2	batch 2	DLBCL
RC_K8	WZ 811	100.649	103.274	92.0545	97.5095	100.871	plate 2	batch 2	DLBCL
RC_K8	Swainsonine	99.4861	103.568	92.631	95.2644	95.5236	plate 2	batch 2	DLBCL
RC_K8	DIPHENYLENEIODONIUM CHLORIDE	32.185	35.9093	30.4188	57.6643	84.7161	plate 2	batch 2	DLBCL
RC_K8	795	94.3835	95.805	85.5446	93.5228	92.0129	plate 2	batch 2	DLBCL
RC_K8	ACTINOMYCIN D, FROM STREPTOMYCES_SP	39.2505	39.0761	80.0249	95.2664	97.788	plate 2	batch 2	DLBCL
RC_K8	SD07.1	100.457	96.5846	91.3318	95.2438	94.7981	plate 2	batch 2	DLBCL
RC_K8	Ebselen	96.4142	95.1506	90.6427	96.3944	92.5902	plate 2	batch 2	DLBCL
RC_K8	NSC 663284	98.4635	92.4473	87.5882	87.2385	89.5761	plate 2	batch 2	DLBCL
RC_K8	Docetaxel (Taxotere)	46.2182	51.0692	50.4334	71.6349	84.3613	plate 2	batch 2	DLBCL
RC_K8	SD40.1	88.4194	91.9059	88.3128	92.006	86.2914	plate 2	batch 2	DLBCL
RC_K8	GMX1778 (CHS828)	21.0227	23.2843	32.8286	92.6483	83.8796	plate 2	batch 2	DLBCL
RC_K8	140	81.2018	84.3487	85.3108	88.5635	79.9967	plate 2	batch 2	DLBCL
OCI_LY_3	Imatinib (STI571)	63.9555	87.3299	92.8669	91.0462	88.908	plate I	batch 2	DLBCL
OCI_LY_3	Romidepsin (FK228 ,depsipeptide)	2.85793	3.54612	3.62555	3.53032	90.9543	plate I	batch 2	DLBCL
OCI_LY_3	Flavopiridol (Alvocidib)	4.43991	9.56868	73.9057	90.9442	103.022	plate I	batch 2	DLBCL
OCI_LY_3	BAF312 (Siponimod)	74.6393	98.1472	94.8815	91.1744	90.5774	plate I	batch 2	DLBCL
OCI_LY_3	Vandetanib (Zactima)	57.2058	93.872	97.4692	102.944	100.95	plate I	batch 2	DLBCL
OCI_LY_3	BRD73954	73.3128	93.7768	102.12	96.2726	100.41	plate I	batch 2	DLBCL
OCI_LY_3	Doxorubicin (Adriamycin)	3.07607	4.50313	12.2047	99.7744	94.6748	plate I	batch 2	DLBCL
OCI_LY_3	Fingolimod (FTY720)	0.616249	89.0484	99.1697	104.391	100.216	plate I	batch 2	DLBCL
OCI_LY_3	Ponatinib (AP24534)	0.742959	42.7963	100.02	103.781	108.522	plate I	batch 2	DLBCL
OCI_LY_3	Entinostat (MS-275, SNDX-275)	5.27974	72.4296	94.3913	96.8387	99.4079	plate I	batch 2	DLBCL
OCI_LY_3	Abitrexate (Methotrexate)	25.1983	29.8624	27.4576	34.2496	33.066	plate I	batch 2	DLBCL
OCI_LY_3	JTE-013	60.3978	88.3657	95.409	104.237	97.4187	plate I	batch 2	DLBCL
OCI_LY_3	Axitinib	77.7196	77.7803	94.6486	108.62	104.388	plate I	batch 2	DLBCL
OCI_LY_3	Nexturastat A	5.25549	59.9847	99.508	104.815	108.916	plate I	batch 2	DLBCL
OCI_LY_3	Bendamustine HCL	93.5021	98.8095	98.9363	94.995	98.7901	plate I	batch 2	DLBCL
OCI_LY_3	SKI II	22.6532	74.6549	98.5776	101.283	100.271	plate I	batch 2	DLBCL
OCI_LY_3	ABT-263 (Navitoclax)	36.5433	57.6319	73.4226	85.4816	90.3132	plate I	batch 2	DLBCL
OCI_LY_3	GSK-LSD1 2HCl	83.5219	86.9572	93.6608	86.3548	93.6033	plate I	batch 2	DLBCL
OCI_LY_3	Daunorubicin HCl	13.7542	93.025	84.9756	96.1463	85.6493	plate I	batch 2	DLBCL
OCI_LY_3	Doramapimod_BIRB_796	56.9762	83.5672	83.0195	91.1501	90.4307	plate I	batch 2	DLBCL
OCI_LY_3	GDC-0152	81.4737	94.9786	98.8925	95.7595	93.433	plate I	batch 2	DLBCL
OCI_LY_3	JIB04 (NSC693627)	44.1485	82.2324	92.8972	99.8401	100.046	plate I	batch 2	DLBCL
OCI_LY_3	PREDNISOLONE	50.4237	61.2586	62.9953	74.2149	89.7264	plate I	batch 2	DLBCL
OCI_LY_3	JNK-IN-8	21.1369	97.6882	100.752	102.052	89.8298	plate I	batch 2	DLBCL
OCI_LY_3	UMI-77	11.6435	87.5035	91.7335	93.5075	93.649	plate I	batch 2	DLBCL
OCI_LY_3	AMI-1	92.7788	88.8105	91.9558	94.8757	99.9959	plate I	batch 2	DLBCL
OCI_LY_3	Lestaurtinib	2.60479	26.5344	42.9854	51.7772	78.9713	plate I	batch 2	DLBCL
OCI_LY_3	SP600125	76.1603	85.5658	89.4994	88.3544	85.6952	plate I	batch 2	DLBCL
OCI_LY_3	Venetoclax (ABT-199, GDC-0199)	62.0227	72.0289	78.5929	86.2109	83.667	plate I	batch 2	DLBCL
OCI_LY_3	CPI-169	58.0104	85.4539	89.5178	89.874	89.6441	plate I	batch 2	DLBCL
OCI_LY_3	Tandutinib (MLN518)	55.5785	80.0573	82.9471	80.9153	76.6717	plate I	batch 2	DLBCL
OCI_LY_3	LY2228820	51.917	72.6148	75.5632	81.5558	75.861	plate I	batch 2	DLBCL
OCI_LY_3	Entospletinib (GS-9973)	78.1389	89.2692	90.8871	89.0593	92.7856	plate I	batch 2	DLBCL
OCI_LY_3	SGC 0946	74.7421	92.652	89.0576	86.0562	85.5702	plate I	batch 2	DLBCL
OCI_LY_3	Olaparib (AZD2281)	20.9108	96.1602	94.5372	101.061	92.2677	plate I	batch 2	DLBCL
OCI_LY_3	Sorafenib	7.23844	86.0581	96.0369	96.7866	90.9274	plate I	batch 2	DLBCL
OCI_LY_3	Saracatinib (AZD0530)	74.5146	93.5142	98.5967	100.788	97.6889	plate I	batch 2	DLBCL
OCI_LY_3	UNC0638 HYDRATE	88.9002	99.4015	97.2902	97.6752	96.8471	plate I	batch 2	DLBCL
OCI_LY_3	NSC-207895 (XI-006)	97.9705	101.834	104.054	105.463	94.7276	plate I	batch 2	DLBCL
OCI_LY_3	Orlistat (Alli, Xenical)	10.5602	40.9224	83.8221	93.8969	95.945	plate I	batch 2	DLBCL
OCI_LY_3	PCI-32765 (Ibrutinib)	92.2582	97.2687	107.363	97.2049	96.5903	plate I	batch 2	DLBCL
OCI_LY_3	Fedratinib (SAR302503, TG101348)	14.8449	86.1691	99.8305	92.9662	94.8872	plate I	batch 2	DLBCL
OCI_LY_3	Resveratrol	56.7799	88.5045	91.3488	104.126	96.0317	plate I	batch 2	DLBCL
OCI_LY_3	10058-F4	102.49	95.6808	95.2301	91.8455	91.4118	plate I	batch 2	DLBCL
OCI_LY_3	WH-4-023	50.3237	99.6493	106.471	104.899	101.304	plate I	batch 2	DLBCL
OCI_LY_3	Nifuroxazide	39.0342	89.6062	104.22	99.249	97.844	plate I	batch 2	DLBCL
OCI_LY_3	DMSO	96.7508	104.228	100.264	101.585	97.1729	plate I	batch 2	DLBCL
OCI_LY_3	BMS-345541	83.3467	97.2071	101.153	94.097	93.1575	plate I	batch 2	DLBCL
OCI_LY_3	ONO-4059	77.6132	64.3516	87.9924	89.9939	91.9419	plate I	batch 2	DLBCL
OCI_LY_3	Peficitinb (ASP015K, JNJ-54781532)	75.3874	86.5679	88.9901	91.2051	83.0038	plate I	batch 2	DLBCL
OCI_LY_3	Zebularine	89.4712	87.7673	86.4013	91.7799	91.6573	plate I	batch 2	DLBCL
OCI_LY_3	LY2409881	48.5888	81.8374	84.8128	93.9809	85.7061	plate I	batch 2	DLBCL
OCI_LY_3	(+)-JQ1	23.4192	38.9137	90.7348	93.7131	95.6397	plate I	batch 2	DLBCL
OCI_LY_3	SMI-4a	67.4898	96.5043	94.3444	91.3828	91.9418	plate I	batch 2	DLBCL
OCI_LY_3	LDE225 (NVP-LDE225, Erismodegib)	74.727	74.3948	91.8355	94.319	87.4193	plate I	batch 2	DLBCL
OCI_LY_3	QNZ (EVP4593)	54.168	72.5315	84.9673	85.3736	87.2359	plate I	batch 2	DLBCL
OCI_LY_3	I-BET-762	31.7512	58.1811	90.7552	90.6669	90.4976	plate I	batch 2	DLBCL
OCI_LY_3	TG101209	32.6173	87.2734	99.0467	91.9945	92.7417	plate I	batch 2	DLBCL
OCI_LY_3	C646	90.8164	86.1236	88.9686	96.5806	85.7634	plate I	batch 2	DLBCL
OCI_LY_3	BMS-708163 (Avagacestat)	85.3959	88.1541	88.9473	90.0099	83.4969	plate I	batch 2	DLBCL
OCI_LY_3	UNC1215	91.928	90.8168	88.4123	83.6759	82.4093	plate I	batch 2	DLBCL
OCI_LY_3	Tofacitinib (CP-690550, Tasocitinib)	87.6349	87.4974	80.7507	86.0477	82.921	plate I	batch 2	DLBCL
OCI_LY_3	Panobinostat	3.10018	2.84567	10.8651	68.8098	75.911	plate I	batch 2	DLBCL
OCI_LY_3	RO4929097	68.3374	71.2045	78.1252	77.8311	74.8906	plate I	batch 2	DLBCL
OCI_LY_3	Semagacestat (LY450139)	89.6453	94.2561	97.4708	100.626	104.975	plate 2	batch 2	DLBCL
OCI_LY_3	Oligomycin A	15.9277	84.7471	99.8572	104.092	102.849	plate 2	batch 2	DLBCL
OCI_LY_3	Gemcitabine (Gemzar)	7.21287	9.06736	11.567	9.01182	31.8093	plate 2	batch 2	DLBCL
OCI_LY_3	GSK650394	72.379	80.7676	99.1846	111.789	107.458	plate 2	batch 2	DLBCL
OCI_LY_3	A-674563	2.79137	54.2268	103.884	104.111	100.031	plate 2	batch 2	DLBCL
OCI_LY_3	ACTINONIN	30.5382	90.8321	103.015	107.987	112.208	plate 2	batch 2	DLBCL
OCI_LY_3	Irinotecan	6.60329	7.4445	104.702	115.117	107.119	plate 2	batch 2	DLBCL
OCI_LY_3	PYR-41	84.8386	102.243	103.934	110.712	108.073	plate 2	batch 2	DLBCL
OCI_LY_3	Ipatasertib (GDC-0068)	84.8665	90.4554	94.2899	99.053	99.2774	plate 2	batch 2	DLBCL
OCI_LY_3	Thapsigargin	18.2328	18.9603	34.6823	106.546	103.689	plate 2	batch 2	DLBCL
OCI_LY_3	AICAR	99.9311	103.328	103.122	101.554	103.692	plate 2	batch 2	DLBCL
OCI_LY_3	IRAK-1/4 INHIBITOR I	98.6496	98.0517	85.9842	105.043	94.013	plate 2	batch 2	DLBCL
OCI_LY_3	CAL-101 (GS-1101)	88.4314	93.4205	100.481	92.03	93.9584	plate 2	batch 2	DLBCL
OCI_LY_3	Marimastat (BB-2516)	42.6796	95.8285	107.502	108.749	101.602	plate 2	batch 2	DLBCL
OCI_LY_3	Dorsomorphin (Compound C)	76.7273	102.458	104.707	98.0221	102.392	plate 2	batch 2	DLBCL
OCI_LY_3	Lenalidomide	90.9285	99.0997	93.8513	97.2059	96.2143	plate 2	batch 2	DLBCL
OCI_LY_3	GSK690693	88.5646	92.0204	87.7401	89.4136	97.0271	plate 2	batch 2	DLBCL
OCI_LY_3	Imiquimod	96.3341	90.4592	90.3265	93.7874	96.3593	plate 2	batch 2	DLBCL
OCI_LY_3	GANT61	55.241	86.2	99.523	93.2524	90.1755	plate 2	batch 2	DLBCL
OCI_LY_3	MM 102	83.6592	95.3834	95.8372	93.4743	99.1017	plate 2	batch 2	DLBCL
OCI_LY_3	VO-Ohpic	66.7454	94.344	101.039	98.8992	101.741	plate 2	batch 2	DLBCL
OCI_LY_3	TG003	93.4576	101.441	99.3088	97.3083	109.47	plate 2	batch 2	DLBCL
OCI_LY_3	SANT-2	75.2896	97.8734	98.4425	93.3412	94.9439	plate 2	batch 2	DLBCL
OCI_LY_3	OICR-9429	100.951	92.9406	98.3955	94.0237	92.791	plate 2	batch 2	DLBCL
OCI_LY_3	Onalespib (AT13387)	23.7741	54.0295	99.4961	81.1635	94.4992	plate 2	batch 2	DLBCL
OCI_LY_3	Selinexor (KPT-330)	20.7556	27.9491	86.1372	83.3381	97.5133	plate 2	batch 2	DLBCL
OCI_LY_3	Crizotinib (PF-02341066)	65.3155	80.7469	91.8323	89.7061	90.9813	plate 2	batch 2	DLBCL
OCI_LY_3	D 4476	82.1766	83.474	86.6938	83.8236	90.5453	plate 2	batch 2	DLBCL
OCI_LY_3	EW-7197	71.7636	81.9218	96.6517	93.1413	90.8376	plate 2	batch 2	DLBCL
OCI_LY_3	Bortezomib (Velcade)	3.81864	17.4605	94.9766	98.2998	93.9842	plate 2	batch 2	DLBCL
OCI_LY_3	SGX-523	84.6008	78.3053	86.1483	83.7485	80.2886	plate 2	batch 2	DLBCL
OCI_LY_3	PKF118	9.31097	73.5905	83.5457	84.6196	84.6227	plate 2	batch 2	DLBCL
OCI_LY_3	Galunisertib (LY2157299)	84.2279	100.955	104.637	103.994	104.499	plate 2	batch 2	DLBCL
OCI_LY_3	Carfilzomib (PR-171)	6.70077	106.155	105.956	101.576	103.675	plate 2	batch 2	DLBCL
OCI_LY_3	Resminostat (RAS2410)	4.19803	84.3383	107.193	104.52	102.044	plate 2	batch 2	DLBCL
OCI_LY_3	NOX1_Inhibitor_ML171	94.104	102.84	103.942	102.728	99.1467	plate 2	batch 2	DLBCL
OCI_LY_3	KN-62	58.6677	91.2556	103.617	103.928	103.446	plate 2	batch 2	DLBCL
OCI_LY_3	Ixazomib (MLN2238)	2.69479	4.75442	100.685	99.3587	96.1139	plate 2	batch 2	DLBCL
OCI_LY_3	LMK-235	2.97526	8.28007	64.2082	97.4329	93.9981	plate 2	batch 2	DLBCL
OCI_LY_3	AZD7762	4.53423	46.9359	90.2414	100.52	92.7202	plate 2	batch 2	DLBCL
OCI_LY_3	Dasatinib (BMS-354825)	84.2575	96.5927	101.207	101.817	108.79	plate 2	batch 2	DLBCL
OCI_LY_3	MLN9708	2.77757	4.57561	85.697	98.9737	107.576	plate 2	batch 2	DLBCL
OCI_LY_3	BMS-536924	36.2123	96.5083	108.723	103.881	100.838	plate 2	batch 2	DLBCL
OCI_LY_3	MK-8776 (SCH 900776)	50.8484	82.0013	94.6282	101.935	98.6166	plate 2	batch 2	DLBCL
OCI_LY_3	Motesanib Diphosphate	99.8617	107.948	108.492	99.3324	99.2447	plate 2	batch 2	DLBCL
OCI_LY_3	Kifunensine	93.2087	108.794	98.4469	102.837	96.2477	plate 2	batch 2	DLBCL
OCI_LY_3	DMSO	105.537	105.669	95.2178	99.0944	94.4819	plate 2	batch 2	DLBCL
OCI_LY_3	MI-2 (Menin-MLL inhibitor)	73.155	99.2084	95.8205	97.1907	92.1204	plate 2	batch 2	DLBCL
OCI_LY_3	BLZ945	93.9666	97.6743	99.9009	96.024	95.0227	plate 2	batch 2	DLBCL
OCI_LY_3	BREFELDIN A FROM PENICILLIUM BREFELDIANU	5.70472	12.705	31.1171	94.1065	93.5251	plate 2	batch 2	DLBCL
OCI_LY_3	BMS-754807	71.0407	84.2167	88.6218	94.2392	94.6095	plate 2	batch 2	DLBCL
OCI_LY_3	MI-503	6.4361	6.89283	54.0885	91.9373	90.6829	plate 2	batch 2	DLBCL
OCI_LY_3	WZ 811	101.834	103.15	103.027	97.3521	97.3617	plate 2	batch 2	DLBCL
OCI_LY_3	Swainsonine	101.64	101.508	105.326	99.4449	87.7599	plate 2	batch 2	DLBCL
OCI_LY_3	DIPHENYLENEIODONIUM CHLORIDE	24.0068	42.3628	57.3744	63.6033	85.0453	plate 2	batch 2	DLBCL
OCI_LY_3	795	98.8599	97.762	105.468	93.7288	86.006	plate 2	batch 2	DLBCL
OCI_LY_3	ACTINOMYCIN D, FROM STREPTOMYCES_SP	4.64205	4.80924	8.10145	64.3879	92.3987	plate 2	batch 2	DLBCL
OCI_LY_3	SD07.1	101.154	95.02	90.3454	101.558	89.9521	plate 2	batch 2	DLBCL
OCI_LY_3	Ebselen	90.6745	89.0635	90.2311	99.7519	87.861	plate 2	batch 2	DLBCL
OCI_LY_3	NSC 663284	96.804	86.0911	91.4615	96.2658	84.8633	plate 2	batch 2	DLBCL
OCI_LY_3	Docetaxel (Taxotere)	10.0349	13.773	13.1218	14.1091	16.1973	plate 2	batch 2	DLBCL
OCI_LY_3	SD40.1	81.3414	96.1689	88.9633	90.4876	90.3389	plate 2	batch 2	DLBCL
OCI_LY_3	GMX1778 (CHS828)	3.14444	5.92129	88.0838	88.272	82.6862	plate 2	batch 2	DLBCL
OCI_LY_3	140	33.5489	80.6202	86.9832	79.4713	78.5735	plate 2	batch 2	DLBCL
BL60	Imatinib (STI571)	25.797	75.5442	81.66	77.3691	85.9236	plate I	batch 1	BL
BL60	Romidepsin (FK228 ,depsipeptide)	0.608776	1.357	1.44219	1.67862	79.8051	plate I	batch 1	BL
BL60	Flavopiridol (Alvocidib)	1.16753	2.5427	27.2694	88.8186	92.6265	plate I	batch 1	BL
BL60	BAF312 (Siponimod)	10.0991	81.2185	88.4849	99.9523	92.6069	plate I	batch 1	BL
BL60	Vandetanib (Zactima)	2.8596	79.8875	108.681	99.5616	102.196	plate I	batch 1	BL
BL60	BRD73954	73.3089	95.0599	98.8674	97.3167	111.612	plate I	batch 1	BL
BL60	Doxorubicin (Adriamycin)	0.497167	6.51839	7.20881	98.4073	102.029	plate I	batch 1	BL
BL60	Fingolimod (FTY720)	0.508965	60.1941	95.4769	102.409	93.6364	plate I	batch 1	BL
BL60	Ponatinib (AP24534)	0.656676	27.8728	43.1828	69.6287	102.27	plate I	batch 1	BL
BL60	Entinostat (MS-275, SNDX-275)	7.01273	41.3574	69.8757	94.9391	106.333	plate I	batch 1	BL
BL60	Abitrexate (Methotrexate)	7.60852	9.5854	9.43438	11.2961	14.0861	plate I	batch 1	BL
BL60	JTE-013	38.1434	93.8391	95.4936	111.041	99.2173	plate I	batch 1	BL
BL60	Axitinib	60.6438	97.2119	103.133	101.761	107.324	plate I	batch 1	BL
BL60	Nexturastat A	1.52406	46.0133	97.4646	99.6718	112.905	plate I	batch 1	BL
BL60	Bendamustine HCL	85.9038	100.66	87.619	99.6482	100.626	plate I	batch 1	BL
BL60	SKI II	5.66044	59.38	83.765	102.524	100.932	plate I	batch 1	BL
BL60	ABT-263 (Navitoclax)	51.6728	88.131	101.818	102.09	100.724	plate I	batch 1	BL
BL60	GSK-LSD1 2HCl	98.1024	100.484	102.832	95.5085	102.406	plate I	batch 1	BL
BL60	Daunorubicin HCl	11.6453	98.5776	95.6168	95.4557	96.1022	plate I	batch 1	BL
BL60	Doramapimod_BIRB_796	47.3175	83.1768	84.7502	90.635	85.4635	plate I	batch 1	BL
BL60	GDC-0152	72.5815	90.7258	97.6029	102.361	100.5	plate I	batch 1	BL
BL60	JIB04 (NSC693627)	1.40019	2.58588	24.2873	96.2839	102.853	plate I	batch 1	BL
BL60	PREDNISOLONE	51.2599	63.4796	72.1037	83.2374	88.4408	plate I	batch 1	BL
BL60	JNK-IN-8	1.69962	54.5015	87.3073	92.2209	87.8698	plate I	batch 1	BL
BL60	UMI-77	1.75318	75.5619	96.4686	98.7067	96.9627	plate I	batch 1	BL
BL60	AMI-1	93.8379	91.2419	99.2553	94.0835	101.918	plate I	batch 1	BL
BL60	Lestaurtinib	2.26899	7.6602	10.9285	40.6356	86.1921	plate I	batch 1	BL
BL60	SP600125	78.4665	81.4651	89.6062	96.0793	87.9394	plate I	batch 1	BL
BL60	Venetoclax (ABT-199, GDC-0199)	94.3599	86.4465	88.9448	88.7143	88.8648	plate I	batch 1	BL
BL60	CPI-169	75.3528	80.5534	86.7374	88.6763	96.206	plate I	batch 1	BL
BL60	Tandutinib (MLN518)	19.4752	57.9715	73.8988	72.1884	70.9451	plate I	batch 1	BL
BL60	LY2228820	32.352	70.3063	63.5574	67.3092	68.1539	plate I	batch 1	BL
BL60	Entospletinib (GS-9973)	65.8361	75.031	85.2266	82.883	90.6307	plate I	batch 1	BL
BL60	SGC 0946	43.4572	83.1239	77.681	73.8384	75.4543	plate I	batch 1	BL
BL60	Olaparib (AZD2281)	13.8277	38.7635	69.8903	89.5114	83.837	plate I	batch 1	BL
BL60	Sorafenib	0.701744	79.1272	86.7195	90.8054	85.5246	plate I	batch 1	BL
BL60	Saracatinib (AZD0530)	27.9674	58.7795	102.769	100.697	106.239	plate I	batch 1	BL
BL60	UNC0638 HYDRATE	19.4728	104.096	100.111	94.0998	93.0382	plate I	batch 1	BL
BL60	NSC-207895 (XI-006)	95.8396	101.545	90.1829	105.203	92.7341	plate I	batch 1	BL
BL60	Orlistat (Alli, Xenical)	1.30816	30.7675	71.0803	93.4321	85.1107	plate I	batch 1	BL
BL60	PCI-32765 (Ibrutinib)	32.566	86.9203	98.0715	92.034	100.952	plate I	batch 1	BL
BL60	Fedratinib (SAR302503, TG101348)	5.03255	40.9048	80.362	101.552	89.9078	plate I	batch 1	BL
BL60	Resveratrol	47.8031	86.3101	94.7244	106.542	93.5524	plate I	batch 1	BL
BL60	10058-F4	108.816	89.6015	89.2284	94.3688	81.476	plate I	batch 1	BL
BL60	WH-4-023	28.9596	91.1777	102.819	96.2419	99.3664	plate I	batch 1	BL
BL60	Nifuroxazide	42.5499	91.2265	97.3867	103.537	96.3134	plate I	batch 1	BL
BL60	DMSO	98.7449	104.125	99.1631	104.784	93.1829	plate I	batch 1	BL
BL60	BMS-345541	5.61136	86.3278	101.023	92.1477	89.8523	plate I	batch 1	BL
BL60	ONO-4059	73.7922	41.4716	102.007	98.0772	104.487	plate I	batch 1	BL
BL60	Peficitinb (ASP015K, JNJ-54781532)	39.2611	97.5885	103.202	99.0168	94.7322	plate I	batch 1	BL
BL60	Zebularine	92.3285	92.3721	93.9342	101.245	91.6928	plate I	batch 1	BL
BL60	LY2409881	81.0935	90.6102	95.9972	92.4429	87.093	plate I	batch 1	BL
BL60	(+)-JQ1	35.0377	48.6681	83.3854	95.6425	93.8138	plate I	batch 1	BL
BL60	SMI-4a	77.9427	96.521	101.947	94.282	88.6079	plate I	batch 1	BL
BL60	LDE225 (NVP-LDE225, Erismodegib)	63.627	83.3967	80.9772	92.9627	86.5076	plate I	batch 1	BL
BL60	QNZ (EVP4593)	29.5566	49.3036	78.6275	82.7627	82.2905	plate I	batch 1	BL
BL60	I-BET-762	4.9443	45.7241	88.3594	92.6399	93.3037	plate I	batch 1	BL
BL60	TG101209	12.714	60.4038	102.483	97.0253	88.9656	plate I	batch 1	BL
BL60	C646	1.21071	89.5744	93.9238	97.5182	88.6612	plate I	batch 1	BL
BL60	BMS-708163 (Avagacestat)	90.7225	81.9668	86.0276	86.1529	79.2077	plate I	batch 1	BL
BL60	UNC1215	5.82915	13.4344	17.4707	89.1685	88.9224	plate I	batch 1	BL
BL60	Tofacitinib (CP-690550, Tasocitinib)	87.1718	88.3653	85.521	84.908	81.4932	plate I	batch 1	BL
BL60	Panobinostat	0.717318	0.819724	30.7274	67.3278	70.4493	plate I	batch 1	BL
BL60	RO4929097	51.7701	52.6768	60.4765	62.6412	60.4496	plate I	batch 1	BL
BL60	Semagacestat (LY450139)	65.8762	68.1992	75.3961	78.0983	75.9624	plate 2	batch 1	BL
BL60	Oligomycin A	13.3725	16.4013	20.9268	81.948	82.1227	plate 2	batch 1	BL
BL60	Gemcitabine (Gemzar)	3.07791	4.40217	4.64382	5.90795	6.06858	plate 2	batch 1	BL
BL60	GSK650394	42.8154	78.4864	108.258	108.671	104.239	plate 2	batch 1	BL
BL60	A-674563	1.81913	14.371	76.599	97.278	102.343	plate 2	batch 1	BL
BL60	ACTINONIN	0.565163	28.0876	87.5147	90.505	101.233	plate 2	batch 1	BL
BL60	Irinotecan	6.51574	32.6281	99.4974	109.386	93.9861	plate 2	batch 1	BL
BL60	PYR-41	2.07603	92.7259	95.9757	108.626	101.14	plate 2	batch 1	BL
BL60	Ipatasertib (GDC-0068)	11.4492	28.165	56.1741	83.7375	88.3963	plate 2	batch 1	BL
BL60	Thapsigargin	1.12496	1.90326	2.70584	5.53334	42.9391	plate 2	batch 1	BL
BL60	AICAR	96.1203	108.909	97.4705	102.229	99.4102	plate 2	batch 1	BL
BL60	IRAK-1/4 INHIBITOR I	95.5805	102.155	107.174	111.146	99.9796	plate 2	batch 1	BL
BL60	CAL-101 (GS-1101)	65.3028	77.7002	91.5936	92.4394	93.5539	plate 2	batch 1	BL
BL60	Marimastat (BB-2516)	4.24041	59.6743	95.4162	99.3249	101.721	plate 2	batch 1	BL
BL60	Dorsomorphin (Compound C)	8.03959	62.0976	99.8743	108.751	103.244	plate 2	batch 1	BL
BL60	Lenalidomide	89.3648	89.0043	88.1374	119.064	104.031	plate 2	batch 1	BL
BL60	GSK690693	24.1538	40.8828	48.3042	80.7993	94.5371	plate 2	batch 1	BL
BL60	Imiquimod	86.7067	85.903	99.5245	96.5084	100.27	plate 2	batch 1	BL
BL60	GANT61	30.9041	86.692	98.7182	95.7112	95.5119	plate 2	batch 1	BL
BL60	MM 102	75.146	94.1125	97.8996	98.4362	92.7473	plate 2	batch 1	BL
BL60	VO-Ohpic	52.3862	90.3029	93.5203	91.6771	88.9843	plate 2	batch 1	BL
BL60	TG003	65.3279	90.439	97.6545	90.979	94.0417	plate 2	batch 1	BL
BL60	SANT-2	69.128	92.7663	91.0445	102.376	87.0768	plate 2	batch 1	BL
BL60	OICR-9429	90.422	90.264	92.1633	94.632	88.2523	plate 2	batch 1	BL
BL60	Onalespib (AT13387)	7.98821	12.8412	55.7778	86.9004	93.5081	plate 2	batch 1	BL
BL60	Selinexor (KPT-330)	3.27354	5.1178	29.8421	73.4389	93.9358	plate 2	batch 1	BL
BL60	Crizotinib (PF-02341066)	20.0396	73.7749	92.884	95.6943	92.2454	plate 2	batch 1	BL
BL60	D 4476	97.0566	92.7866	91.5134	98.3679	91.2009	plate 2	batch 1	BL
BL60	EW-7197	60.3643	80.9134	90.6741	87.6547	88.9595	plate 2	batch 1	BL
BL60	Bortezomib (Velcade)	1.35108	1.57269	6.17134	86.6229	88.6704	plate 2	batch 1	BL
BL60	SGX-523	56.4172	58.0457	63.4885	70.1871	67.0149	plate 2	batch 1	BL
BL60	PKF118	0.667355	4.48573	51.5433	65.2082	68.9312	plate 2	batch 1	BL
BL60	Galunisertib (LY2157299)	75.0257	77.5371	87.2129	82.9129	84.6434	plate 2	batch 1	BL
BL60	Carfilzomib (PR-171)	1.39117	1.47078	33.3813	79.8912	71.525	plate 2	batch 1	BL
BL60	Resminostat (RAS2410)	2.60675	37.5085	91.0202	118.112	99.0265	plate 2	batch 1	BL
BL60	NOX1_Inhibitor_ML171	96.946	103.711	108.329	106.916	95.1466	plate 2	batch 1	BL
BL60	KN-62	49.0636	80.4933	105.565	105.314	102.479	plate 2	batch 1	BL
BL60	Ixazomib (MLN2238)	1.15432	1.4832	1.74461	76.9008	93.6696	plate 2	batch 1	BL
BL60	LMK-235	1.07528	12.3003	48.4953	111.951	92.6361	plate 2	batch 1	BL
BL60	AZD7762	2.01138	2.49863	22.9611	87.0841	91.8073	plate 2	batch 1	BL
BL60	Dasatinib (BMS-354825)	40.0944	40.2685	83.1029	94.9707	110.527	plate 2	batch 1	BL
BL60	MLN9708	0.501928	0.850849	1.69662	84.7326	94.5831	plate 2	batch 1	BL
BL60	BMS-536924	6.36104	70.9965	95.3405	119.958	92.6562	plate 2	batch 1	BL
BL60	MK-8776 (SCH 900776)	7.0267	22.1466	89.768	95.3578	94.9312	plate 2	batch 1	BL
BL60	Motesanib Diphosphate	95.8284	99.2809	102.639	97.9323	108.888	plate 2	batch 1	BL
BL60	Kifunensine	71.2396	88.3243	90.7018	100.725	98.2765	plate 2	batch 1	BL
BL60	DMSO	104.757	108.797	94.3282	101.237	90.8813	plate 2	batch 1	BL
BL60	MI-2 (Menin-MLL inhibitor)	78.3665	92.2844	100.995	99.3608	98.1161	plate 2	batch 1	BL
BL60	BLZ945	87.1398	90.9446	95.8577	91.768	99.3534	plate 2	batch 1	BL
BL60	BREFELDIN A FROM PENICILLIUM BREFELDIANU	1.5501	1.73783	4.81771	100.264	91.0041	plate 2	batch 1	BL
BL60	BMS-754807	36.5456	46.3744	90.1047	102.459	88.7192	plate 2	batch 1	BL
BL60	MI-503	1.72089	2.27674	2.88368	93.6606	92.2022	plate 2	batch 1	BL
BL60	WZ 811	86.7911	96.8161	99.551	84.3729	92.0345	plate 2	batch 1	BL
BL60	Swainsonine	85.2808	85.1623	86.4159	83.9834	77.058	plate 2	batch 1	BL
BL60	DIPHENYLENEIODONIUM CHLORIDE	2.82327	7.25085	13.5933	20.7557	30.6599	plate 2	batch 1	BL
BL60	795	65.7991	87.9861	98.6412	87.9725	83.9184	plate 2	batch 1	BL
BL60	ACTINOMYCIN D, FROM STREPTOMYCES_SP	1.96988	2.51641	3.18744	34.0938	65.2266	plate 2	batch 1	BL
BL60	SD07.1	83.7067	97.392	91.8609	95.8504	84.9991	plate 2	batch 1	BL
BL60	Ebselen	61.8398	91.6407	93.422	100.69	85.3288	plate 2	batch 1	BL
BL60	NSC 663284	64.1527	90.116	95.3394	96.6081	82.3799	plate 2	batch 1	BL
BL60	Docetaxel (Taxotere)	4.00865	4.48291	4.0939	3.89036	4.30337	plate 2	batch 1	BL
BL60	SD40.1	49.0568	83.6254	87.2747	81.5361	78.8828	plate 2	batch 1	BL
BL60	GMX1778 (CHS828)	0.564033	0.610613	0.893758	12.0177	56.4107	plate 2	batch 1	BL
BL60	140	18.5849	62.3804	65.8019	61.7035	55.3436	plate 2	batch 1	BL
Namalwa	Imatinib (STI571)	54.7316	83.0693	90.9431	89.2214	86.6153	plate I	batch 1	BL
Namalwa	Romidepsin (FK228 ,depsipeptide)	6.30461	8.11641	13.6191	39.2711	89.0251	plate I	batch 1	BL
Namalwa	Flavopiridol (Alvocidib)	5.87835	8.78403	30.2235	98.1754	100.446	plate I	batch 1	BL
Namalwa	BAF312 (Siponimod)	74.7717	96.0819	97.0535	96.7124	96.4128	plate I	batch 1	BL
Namalwa	Vandetanib (Zactima)	26.7786	95.0565	106.225	108.382	109.933	plate I	batch 1	BL
Namalwa	BRD73954	88.7595	94.6598	101.785	97.3197	106.577	plate I	batch 1	BL
Namalwa	Doxorubicin (Adriamycin)	4.71017	9.07834	10.0669	102.516	108.151	plate I	batch 1	BL
Namalwa	Fingolimod (FTY720)	0.865676	85.4276	94.2528	103.685	96.1585	plate I	batch 1	BL
Namalwa	Ponatinib (AP24534)	25.7643	79.7426	89.2668	94.8382	92.7467	plate I	batch 1	BL
Namalwa	Entinostat (MS-275, SNDX-275)	33.0332	46.5368	76.2319	89.8109	94.6393	plate I	batch 1	BL
Namalwa	Abitrexate (Methotrexate)	17.0608	20.1206	19.7874	19.7183	18.5022	plate I	batch 1	BL
Namalwa	JTE-013	77.2573	102.491	88.5137	87.0135	85.1622	plate I	batch 1	BL
Namalwa	Axitinib	105.048	100.437	107.633	104.565	107.415	plate I	batch 1	BL
Namalwa	Nexturastat A	4.32107	65.4263	84.6166	94.0009	102.424	plate I	batch 1	BL
Namalwa	Bendamustine HCL	90.4537	97.0898	97.9177	102.247	94.7148	plate I	batch 1	BL
Namalwa	SKI II	52.0108	107.596	102.225	102.782	100.113	plate I	batch 1	BL
Namalwa	ABT-263 (Navitoclax)	102.287	94.0176	105.728	98.5151	101.128	plate I	batch 1	BL
Namalwa	GSK-LSD1 2HCl	106.562	100.208	100.085	98.2582	99.7523	plate I	batch 1	BL
Namalwa	Daunorubicin HCl	14.0345	101.606	99.0903	101.139	100.438	plate I	batch 1	BL
Namalwa	Doramapimod_BIRB_796	63.8877	84.3913	84.6836	94.0033	89.0389	plate I	batch 1	BL
Namalwa	GDC-0152	97.9727	94.6273	106.777	93.943	109.374	plate I	batch 1	BL
Namalwa	JIB04 (NSC693627)	12.0823	31.3718	47.7913	87.4175	106.782	plate I	batch 1	BL
Namalwa	PREDNISOLONE	75.9668	84.6652	86.3933	96.8177	97.4873	plate I	batch 1	BL
Namalwa	JNK-IN-8	40.7529	86.3345	98.8828	106.066	95.4833	plate I	batch 1	BL
Namalwa	UMI-77	80.4146	97.3068	111.785	106.32	101.552	plate I	batch 1	BL
Namalwa	AMI-1	94.0147	90.6245	100.829	96.2419	101.576	plate I	batch 1	BL
Namalwa	Lestaurtinib	6.27184	45.9414	51.5723	52.3601	79.9825	plate I	batch 1	BL
Namalwa	SP600125	82.7082	89.3072	84.9554	95.1293	90.7381	plate I	batch 1	BL
Namalwa	Venetoclax (ABT-199, GDC-0199)	101.076	94.2288	98.4314	98.3437	98.2843	plate I	batch 1	BL
Namalwa	CPI-169	83.6494	86.9611	97.1471	89.8545	94.414	plate I	batch 1	BL
Namalwa	Tandutinib (MLN518)	33.7503	69.8509	77.8307	81.4497	77.929	plate I	batch 1	BL
Namalwa	LY2228820	51.3824	70.1608	70.6616	74.9274	75.8993	plate I	batch 1	BL
Namalwa	Entospletinib (GS-9973)	85.659	88.3057	97.3027	88.7174	93.9184	plate I	batch 1	BL
Namalwa	SGC 0946	55.9258	74.6828	82.2548	80.7493	84.5279	plate I	batch 1	BL
Namalwa	Olaparib (AZD2281)	30.8332	90.107	87.7671	108.846	91.1263	plate I	batch 1	BL
Namalwa	Sorafenib	12.5718	89.2232	93.1537	90.1927	90.8729	plate I	batch 1	BL
Namalwa	Saracatinib (AZD0530)	58.2949	81.6808	99.2304	101.476	114.738	plate I	batch 1	BL
Namalwa	UNC0638 HYDRATE	32.9738	91.4036	99.0715	97.6737	91.176	plate I	batch 1	BL
Namalwa	NSC-207895 (XI-006)	108.81	96.9341	94.3918	105.956	101.13	plate I	batch 1	BL
Namalwa	Orlistat (Alli, Xenical)	42.4059	76.1541	81.9651	100.157	101.569	plate I	batch 1	BL
Namalwa	PCI-32765 (Ibrutinib)	85.0964	86.5618	95.6489	85.178	96.7849	plate I	batch 1	BL
Namalwa	Fedratinib (SAR302503, TG101348)	25.5622	56.4196	81.8999	86.7078	95.4222	plate I	batch 1	BL
Namalwa	Resveratrol	87.433	91.5218	85.6832	90.7667	84.4062	plate I	batch 1	BL
Namalwa	10058-F4	92.2304	91.0675	89.416	80.2821	82.5696	plate I	batch 1	BL
Namalwa	WH-4-023	82.6848	99.6929	105.077	97.0783	94.3637	plate I	batch 1	BL
Namalwa	Nifuroxazide	79.876	100.375	94.6715	99.5467	101.258	plate I	batch 1	BL
Namalwa	DMSO	100.184	102.853	95.4915	103.538	97.9341	plate I	batch 1	BL
Namalwa	BMS-345541	10.4498	96.808	101.139	96.3393	90.0789	plate I	batch 1	BL
Namalwa	ONO-4059	102.076	84.6207	105.311	99.8375	106.024	plate I	batch 1	BL
Namalwa	Peficitinb (ASP015K, JNJ-54781532)	121.489	117.179	101.634	95.7747	94.3432	plate I	batch 1	BL
Namalwa	Zebularine	91.4317	97.887	98.1453	95.9122	92.9451	plate I	batch 1	BL
Namalwa	LY2409881	97.0116	96.0626	95.3479	90.8062	93.0653	plate I	batch 1	BL
Namalwa	(+)-JQ1	42.0993	53.6585	108.631	106.301	109.377	plate I	batch 1	BL
Namalwa	SMI-4a	90.4698	103.769	97.1673	98.9665	90.4973	plate I	batch 1	BL
Namalwa	LDE225 (NVP-LDE225, Erismodegib)	85.8096	94.4158	95.7607	102.994	91.8027	plate I	batch 1	BL
Namalwa	QNZ (EVP4593)	69.1427	85.9152	91.0681	91.2731	93.3207	plate I	batch 1	BL
Namalwa	I-BET-762	42.517	45.4809	90.8229	96.9581	106.455	plate I	batch 1	BL
Namalwa	TG101209	38.8829	75.3519	97.6354	98.987	91.2857	plate I	batch 1	BL
Namalwa	C646	84.6927	94.9011	89.9879	101.679	94.3892	plate I	batch 1	BL
Namalwa	BMS-708163 (Avagacestat)	92.4004	96.0067	90.9946	86.5226	83.0938	plate I	batch 1	BL
Namalwa	UNC1215	98.903	95.4538	99.5031	101.398	88.548	plate I	batch 1	BL
Namalwa	Tofacitinib (CP-690550, Tasocitinib)	93.2274	95.062	89.2369	88.4795	81.2768	plate I	batch 1	BL
Namalwa	Panobinostat	5.37925	12.1598	45.6673	74.0866	73.8639	plate I	batch 1	BL
Namalwa	RO4929097	77.1965	73.8046	78.1543	73.2756	76.1804	plate I	batch 1	BL
Namalwa	Semagacestat (LY450139)	68.6769	58.8816	66.3209	61.8847	65.8722	plate 2	batch 1	BL
Namalwa	Oligomycin A	18.5212	36.2173	64.7396	64.9912	74.2079	plate 2	batch 1	BL
Namalwa	Gemcitabine (Gemzar)	6.48709	7.08617	8.07345	10.9381	32.229	plate 2	batch 1	BL
Namalwa	GSK650394	98.0275	68.5572	93.3579	114.462	101.021	plate 2	batch 1	BL
Namalwa	A-674563	3.58051	50.0751	83.8472	82.3366	90.4724	plate 2	batch 1	BL
Namalwa	ACTINONIN	11.6926	71.8713	89.5403	88.2483	87.7672	plate 2	batch 1	BL
Namalwa	Irinotecan	9.46912	38.5626	93.0243	98.8829	99.1072	plate 2	batch 1	BL
Namalwa	PYR-41	77.9199	94.5952	88.0039	97.7751	100.561	plate 2	batch 1	BL
Namalwa	Ipatasertib (GDC-0068)	48.94	63.2976	70.2599	85.214	84.094	plate 2	batch 1	BL
Namalwa	Thapsigargin	25.9204	26.4583	25.33	54.0795	89.6799	plate 2	batch 1	BL
Namalwa	AICAR	68.1327	98.4921	90.2633	99.0864	100.928	plate 2	batch 1	BL
Namalwa	IRAK-1/4 INHIBITOR I	78.6848	83.391	91.0605	104.768	93.8845	plate 2	batch 1	BL
Namalwa	CAL-101 (GS-1101)	59.1198	73.2877	82.1622	86.7722	93.9442	plate 2	batch 1	BL
Namalwa	Marimastat (BB-2516)	33.7735	79.9423	87.9932	94.5433	101.223	plate 2	batch 1	BL
Namalwa	Dorsomorphin (Compound C)	27.4516	77.5312	105.456	104.281	104.451	plate 2	batch 1	BL
Namalwa	Lenalidomide	85.2509	92.0558	87.0436	100.096	93.1045	plate 2	batch 1	BL
Namalwa	GSK690693	47.4421	58.3785	78.1112	84.533	84.0996	plate 2	batch 1	BL
Namalwa	Imiquimod	86.9118	80.9605	84.729	87.2343	90.2591	plate 2	batch 1	BL
Namalwa	GANT61	51.4174	86.517	91.6471	88.7533	87.2498	plate 2	batch 1	BL
Namalwa	MM 102	88.8709	99.9578	93.4722	96.6862	86.6035	plate 2	batch 1	BL
Namalwa	VO-Ohpic	59.1611	77.8668	81.0071	83.8267	81.2106	plate 2	batch 1	BL
Namalwa	TG003	66.1142	71.7435	82.2427	80.9756	91.4819	plate 2	batch 1	BL
Namalwa	SANT-2	52.4759	70.5798	81.518	97.0141	88.5946	plate 2	batch 1	BL
Namalwa	OICR-9429	87.9721	83.5237	84.7709	95.1471	90.9324	plate 2	batch 1	BL
Namalwa	Onalespib (AT13387)	11.1966	30.2952	84.0215	79.8651	89.1842	plate 2	batch 1	BL
Namalwa	Selinexor (KPT-330)	8.59322	9.19378	58.7982	73.7493	90.4302	plate 2	batch 1	BL
Namalwa	Crizotinib (PF-02341066)	28.0646	77.6324	82.3677	87.7226	93.5456	plate 2	batch 1	BL
Namalwa	D 4476	86.58	92.6435	88.5073	97.9438	90.9137	plate 2	batch 1	BL
Namalwa	EW-7197	72.3405	74.4877	80.6255	81.2631	84.8523	plate 2	batch 1	BL
Namalwa	Bortezomib (Velcade)	4.00762	11.7442	88.1173	83.2808	80.9118	plate 2	batch 1	BL
Namalwa	SGX-523	38.8771	49.7223	53.4412	57.6701	54.5416	plate 2	batch 1	BL
Namalwa	PKF118	4.83242	49.7615	61.7261	62.2818	64.1314	plate 2	batch 1	BL
Namalwa	Galunisertib (LY2157299)	49.3546	69.0455	64.2611	71.8638	67.6424	plate 2	batch 1	BL
Namalwa	Carfilzomib (PR-171)	8.6449	64.396	68.3695	70.5858	57.8219	plate 2	batch 1	BL
Namalwa	Resminostat (RAS2410)	10.9533	69.158	102.147	106.778	89.9392	plate 2	batch 1	BL
Namalwa	NOX1_Inhibitor_ML171	104.92	107.601	101.566	112.643	103.695	plate 2	batch 1	BL
Namalwa	KN-62	58.6229	88.6633	95.4916	89.2941	100.296	plate 2	batch 1	BL
Namalwa	Ixazomib (MLN2238)	4.24463	6.60738	34.7578	94.8002	92.3403	plate 2	batch 1	BL
Namalwa	LMK-235	8.97518	25.6386	68.4309	103.877	90.5344	plate 2	batch 1	BL
Namalwa	AZD7762	9.66515	20.3802	79.7513	83.8873	86.3647	plate 2	batch 1	BL
Namalwa	Dasatinib (BMS-354825)	67.0849	81.9192	93.8209	98.2123	102.943	plate 2	batch 1	BL
Namalwa	MLN9708	5.04954	7.72564	30.7012	93.4734	85.8217	plate 2	batch 1	BL
Namalwa	BMS-536924	41.2286	74.1303	83.9259	99.5227	93.8491	plate 2	batch 1	BL
Namalwa	MK-8776 (SCH 900776)	56.5928	73.3664	94.0556	86.9192	92.858	plate 2	batch 1	BL
Namalwa	Motesanib Diphosphate	97.1882	97.2214	96.8971	104.203	100.339	plate 2	batch 1	BL
Namalwa	Kifunensine	80.9361	86.1	84.6865	97.1867	88.3431	plate 2	batch 1	BL
Namalwa	DMSO	97.1885	100.896	94.1524	110.518	97.2452	plate 2	batch 1	BL
Namalwa	MI-2 (Menin-MLL inhibitor)	90.4623	98.2693	103.955	92.1339	97.424	plate 2	batch 1	BL
Namalwa	BLZ945	88.0116	88.2356	99.6204	92.9507	92.0504	plate 2	batch 1	BL
Namalwa	BREFELDIN A FROM PENICILLIUM BREFELDIANU	19.815	21.2989	87.5186	90.3369	92.0454	plate 2	batch 1	BL
Namalwa	BMS-754807	58.7135	62.2985	76.0357	82.3048	79.5681	plate 2	batch 1	BL
Namalwa	MI-503	7.30537	7.22428	9.30754	88.038	90.6521	plate 2	batch 1	BL
Namalwa	WZ 811	92.2488	99.6611	100.35	84.1323	86.1172	plate 2	batch 1	BL
Namalwa	Swainsonine	77.0429	86.7567	83.1575	83.5323	79.8119	plate 2	batch 1	BL
Namalwa	DIPHENYLENEIODONIUM CHLORIDE	34.8588	43.3418	37.9475	46.4652	54.4695	plate 2	batch 1	BL
Namalwa	795	58.8115	92.708	88.0651	85.8158	88.1827	plate 2	batch 1	BL
Namalwa	ACTINOMYCIN D, FROM STREPTOMYCES_SP	8.25136	33.1566	49.414	86.6133	98.798	plate 2	batch 1	BL
Namalwa	SD07.1	96.2582	103.694	89.1462	86.0988	94.7892	plate 2	batch 1	BL
Namalwa	Ebselen	73.4472	92.152	90.1644	97.9158	90.0165	plate 2	batch 1	BL
Namalwa	NSC 663284	97.92	92.1808	93.2435	96.4082	91.7549	plate 2	batch 1	BL
Namalwa	Docetaxel (Taxotere)	10.6524	9.2419	6.05286	8.27542	54.6135	plate 2	batch 1	BL
Namalwa	SD40.1	69.7479	86.3118	86.0754	88.9264	89.4165	plate 2	batch 1	BL
Namalwa	GMX1778 (CHS828)	0.857184	0.889558	1.03153	2.30988	63.7206	plate 2	batch 1	BL
Namalwa	140	43.5628	63.0823	60.0091	62.9023	57.6847	plate 2	batch 1	BL
Raji	Imatinib (STI571)	69.614	82.571	84.237	85.296	84.238	plate I	batch 1	BL
Raji	Romidepsin (FK228 ,depsipeptide)	5.297	6.503	8.913	65.901	81.522	plate I	batch 1	BL
Raji	Flavopiridol (Alvocidib)	19.97	22.72	76.116	93.98	92.928	plate I	batch 1	BL
Raji	BAF312 (Siponimod)	69.525	93.613	90.745	96.334	88.362	plate I	batch 1	BL
Raji	Vandetanib (Zactima)	85.233	90.903	95.413	93.023	100.433	plate I	batch 1	BL
Raji	BRD73954	84.235	91.552	97.288	96.825	103.108	plate I	batch 1	BL
Raji	Doxorubicin (Adriamycin)	17.503	21.728	51.652	98.849	108.569	plate I	batch 1	BL
Raji	Fingolimod (FTY720)	19.131	97.356	95.229	107.714	93.111	plate I	batch 1	BL
Raji	Ponatinib (AP24534)	52.459	86.33	90.716	94.27	93.056	plate I	batch 1	BL
Raji	Entinostat (MS-275, SNDX-275)	55.876	78.711	88.554	86.786	97.903	plate I	batch 1	BL
Raji	Abitrexate (Methotrexate)	13.572	14.298	14.197	14.86	10.56	plate I	batch 1	BL
Raji	JTE-013	53.897	86.02	87.449	89.694	87.661	plate I	batch 1	BL
Raji	Axitinib	93.226	96.434	104.195	98.254	99.038	plate I	batch 1	BL
Raji	Nexturastat A	15.745	81.569	95.427	90.726	96.915	plate I	batch 1	BL
Raji	Bendamustine HCL	97.448	98.892	103.325	99.632	96.714	plate I	batch 1	BL
Raji	SKI II	32.558	84.093	93.444	107.621	105.198	plate I	batch 1	BL
Raji	ABT-263 (Navitoclax)	81.217	85.498	82.643	90.302	92.166	plate I	batch 1	BL
Raji	GSK-LSD1 2HCl	87.23	83.779	84.162	87.654	91.011	plate I	batch 1	BL
Raji	Daunorubicin HCl	41.483	95.433	94.898	90.225	88.135	plate I	batch 1	BL
Raji	Doramapimod_BIRB_796	75.716	85.535	89.514	89.149	86.547	plate I	batch 1	BL
Raji	GDC-0152	96.413	103.462	105.948	107.12	101.04	plate I	batch 1	BL
Raji	JIB04 (NSC693627)	43.2	63.221	99.771	95.833	106.738	plate I	batch 1	BL
Raji	PREDNISOLONE	89.454	98.7	94.458	105.919	99.194	plate I	batch 1	BL
Raji	JNK-IN-8	73.016	104.022	94.159	102.54	103.807	plate I	batch 1	BL
Raji	UMI-77	39.727	94.702	98.666	97.469	100.739	plate I	batch 1	BL
Raji	AMI-1	99.002	96.103	93.264	95.561	95.03	plate I	batch 1	BL
Raji	Lestaurtinib	13.374	73.605	79.688	94.431	90.801	plate I	batch 1	BL
Raji	SP600125	89.855	96.788	94.97	99.898	96.122	plate I	batch 1	BL
Raji	Venetoclax (ABT-199, GDC-0199)	96.875	93.847	99.926	88.87	95.656	plate I	batch 1	BL
Raji	CPI-169	92.931	85.29	99.334	90.057	97.431	plate I	batch 1	BL
Raji	Tandutinib (MLN518)	66.212	75.377	83.235	79.944	77.417	plate I	batch 1	BL
Raji	LY2228820	70.007	81.266	77.216	80.587	82.16	plate I	batch 1	BL
Raji	Entospletinib (GS-9973)	81.232	82.813	87.055	78.601	88.192	plate I	batch 1	BL
Raji	SGC 0946	78.582	82.673	80.442	81.436	79.543	plate I	batch 1	BL
Raji	Olaparib (AZD2281)	80.622	96.088	85.893	96.322	90.001	plate I	batch 1	BL
Raji	Sorafenib	31.258	75.588	90.22	90.013	87.935	plate I	batch 1	BL
Raji	Saracatinib (AZD0530)	96.416	96.855	102.626	97.981	99.072	plate I	batch 1	BL
Raji	UNC0638 HYDRATE	86.021	102.588	98.386	103.148	96.237	plate I	batch 1	BL
Raji	NSC-207895 (XI-006)	94.121	105.406	87.531	107.027	94.165	plate I	batch 1	BL
Raji	Orlistat (Alli, Xenical)	66.48	96.93	102.919	100.004	92.791	plate I	batch 1	BL
Raji	PCI-32765 (Ibrutinib)	95.456	90.67	97.912	88.148	91.842	plate I	batch 1	BL
Raji	Fedratinib (SAR302503, TG101348)	50.075	93.355	90.09	86.455	82.597	plate I	batch 1	BL
Raji	Resveratrol	83.528	99.653	87.691	91.375	83.865	plate I	batch 1	BL
Raji	10058-F4	91.612	95.754	92.593	86.086	86.027	plate I	batch 1	BL
Raji	WH-4-023	89.179	95.568	98.679	92.032	105.164	plate I	batch 1	BL
Raji	Nifuroxazide	58.702	102.025	96.36	95.507	88.71	plate I	batch 1	BL
Raji	DMSO	99.983	100.718	94.451	109.327	95.521	plate I	batch 1	BL
Raji	BMS-345541	57.625	97.131	99.67	99.172	95.63	plate I	batch 1	BL
Raji	ONO-4059	85.525	85.049	86.43	93.945	88.471	plate I	batch 1	BL
Raji	Peficitinb (ASP015K, JNJ-54781532)	85.15	89.756	85.418	87.87	82.054	plate I	batch 1	BL
Raji	Zebularine	91.406	86.717	87.744	90.592	86.562	plate I	batch 1	BL
Raji	LY2409881	87.792	88.896	89.3	87.164	82.794	plate I	batch 1	BL
Raji	(+)-JQ1	68.245	90.744	108.67	104.912	108.701	plate I	batch 1	BL
Raji	SMI-4a	72.498	101.774	100.692	101.934	93.797	plate I	batch 1	BL
Raji	LDE225 (NVP-LDE225, Erismodegib)	77.391	87.093	92.202	107.887	96.373	plate I	batch 1	BL
Raji	QNZ (EVP4593)	3.338	58.394	95.352	98.095	97.655	plate I	batch 1	BL
Raji	I-BET-762	78.194	79.706	104.918	101.563	106.045	plate I	batch 1	BL
Raji	TG101209	63.77	98.886	98.33	91.918	94.707	plate I	batch 1	BL
Raji	C646	98.443	101.768	96.663	103.423	89.672	plate I	batch 1	BL
Raji	BMS-708163 (Avagacestat)	96.687	94.558	93.362	86.869	96.341	plate I	batch 1	BL
Raji	UNC1215	88.611	90.128	99.359	95.286	90.266	plate I	batch 1	BL
Raji	Tofacitinib (CP-690550, Tasocitinib)	85.775	85.472	85.996	87.563	89.691	plate I	batch 1	BL
Raji	Panobinostat	4.756	18.161	68.685	79.363	77.455	plate I	batch 1	BL
Raji	RO4929097	71.516	73.996	81.462	74.121	75.775	plate I	batch 1	BL
Raji	Semagacestat (LY450139)	79.035	81.379	80.359	81.181	84.96	plate 2	batch 1	BL
Raji	Oligomycin A	51.259	41.964	78.255	80.684	84.109	plate 2	batch 1	BL
Raji	Gemcitabine (Gemzar)	9.597	21.059	30.587	33.582	75.274	plate 2	batch 1	BL
Raji	GSK650394	81.93	97.605	94.527	101.624	92.413	plate 2	batch 1	BL
Raji	A-674563	12.163	72.653	94.098	98.641	92.713	plate 2	batch 1	BL
Raji	ACTINONIN	36.964	84.33	92.074	99.417	97.633	plate 2	batch 1	BL
Raji	Irinotecan	22.875	85.336	101.188	104.334	102.196	plate 2	batch 1	BL
Raji	PYR-41	86.006	98.568	91.822	105.959	95.388	plate 2	batch 1	BL
Raji	Ipatasertib (GDC-0068)	85.322	88.819	86.105	94.997	91.27	plate 2	batch 1	BL
Raji	Thapsigargin	19.182	21.994	20.431	50.996	74.618	plate 2	batch 1	BL
Raji	AICAR	94.441	103.216	92.365	98.733	95.64	plate 2	batch 1	BL
Raji	IRAK-1/4 INHIBITOR I	94.909	104.065	95.936	110.371	98.063	plate 2	batch 1	BL
Raji	CAL-101 (GS-1101)	87.702	90.26	90.626	88.851	89.387	plate 2	batch 1	BL
Raji	Marimastat (BB-2516)	57.403	83.414	88.247	90.496	98.108	plate 2	batch 1	BL
Raji	Dorsomorphin (Compound C)	77.056	94.018	100.513	98.115	100.815	plate 2	batch 1	BL
Raji	Lenalidomide	94.125	105.954	91.997	105.665	98.559	plate 2	batch 1	BL
Raji	GSK690693	77.472	79.22	74.443	88.221	79.209	plate 2	batch 1	BL
Raji	Imiquimod	82.407	78.76	90.344	81.171	84.926	plate 2	batch 1	BL
Raji	GANT61	66.86	78.969	79.131	82.87	85.242	plate 2	batch 1	BL
Raji	MM 102	77.239	79.765	82.321	82.129	82.28	plate 2	batch 1	BL
Raji	VO-Ohpic	56.039	67.916	86.381	83.611	80.805	plate 2	batch 1	BL
Raji	TG003	73.686	83.945	82.067	88.122	96.462	plate 2	batch 1	BL
Raji	SANT-2	62.967	89.57	85.331	90.567	81.862	plate 2	batch 1	BL
Raji	OICR-9429	79.201	89.651	91.116	84.168	80.613	plate 2	batch 1	BL
Raji	Onalespib (AT13387)	31.686	69.493	79.837	88.732	81.959	plate 2	batch 1	BL
Raji	Selinexor (KPT-330)	21.478	28.483	84.163	80.406	85.809	plate 2	batch 1	BL
Raji	Crizotinib (PF-02341066)	70.786	85.348	82.861	88.232	80.114	plate 2	batch 1	BL
Raji	D 4476	82.242	88.072	88.799	90.34	81.696	plate 2	batch 1	BL
Raji	EW-7197	84.037	77.324	84.32	81.402	82.862	plate 2	batch 1	BL
Raji	Bortezomib (Velcade)	3.097	4.784	82.895	74.525	85.356	plate 2	batch 1	BL
Raji	SGX-523	65.979	64.644	69.925	70.488	66.484	plate 2	batch 1	BL
Raji	PKF118	2.482	56.462	69.994	69.021	67.843	plate 2	batch 1	BL
Raji	Galunisertib (LY2157299)	88.69	88.86	86.5	86.27	81.63	plate 2	batch 1	BL
Raji	Carfilzomib (PR-171)	5.62	84.04	79.5	79.26	77.82	plate 2	batch 1	BL
Raji	Resminostat (RAS2410)	24.16	90.81	94.09	97.86	90.15	plate 2	batch 1	BL
Raji	NOX1_Inhibitor_ML171	92.97	92.78	89.5	92.93	86.7	plate 2	batch 1	BL
Raji	KN-62	70.42	92.28	95.91	86.89	92.08	plate 2	batch 1	BL
Raji	Ixazomib (MLN2238)	3.99	4.88	7.78	97.49	84.57	plate 2	batch 1	BL
Raji	LMK-235	6.27	33.82	77.18	103.2	92.41	plate 2	batch 1	BL
Raji	AZD7762	36.84	85.75	96.97	95.17	94.26	plate 2	batch 1	BL
Raji	Dasatinib (BMS-354825)	82.16	90.62	91.19	85.22	98.33	plate 2	batch 1	BL
Raji	MLN9708	3.65	5.15	7.09	84.53	80.58	plate 2	batch 1	BL
Raji	BMS-536924	36.13	89.63	91.73	102.08	92.44	plate 2	batch 1	BL
Raji	MK-8776 (SCH 900776)	92.53	97.53	99.65	90.69	88.06	plate 2	batch 1	BL
Raji	Motesanib Diphosphate	89.73	90	94.65	97.13	95.52	plate 2	batch 1	BL
Raji	Kifunensine	83.89	90.75	90.89	96.51	90.38	plate 2	batch 1	BL
Raji	DMSO	101.47	104.26	92.02	107.12	95.13	plate 2	batch 1	BL
Raji	MI-2 (Menin-MLL inhibitor)	84.39	96.12	88.66	97.54	92.09	plate 2	batch 1	BL
Raji	BLZ945	76.48	74.46	77.5	76.75	81.59	plate 2	batch 1	BL
Raji	BREFELDIN A FROM PENICILLIUM BREFELDIANU	24.94	26.5	61.86	77.04	80.19	plate 2	batch 1	BL
Raji	BMS-754807	75.09	77.99	80.84	77.91	81.33	plate 2	batch 1	BL
Raji	MI-503	16.33	17.55	20.72	82.13	81.82	plate 2	batch 1	BL
Raji	WZ 811	79.44	79.66	91.77	77.03	88.73	plate 2	batch 1	BL
Raji	Swainsonine	81.16	82.95	77.06	79.71	88.53	plate 2	batch 1	BL
Raji	DIPHENYLENEIODONIUM CHLORIDE	25.68	30.04	42.03	53.11	71.35	plate 2	batch 1	BL
Raji	795	88.5	81.15	92.92	83.64	85.92	plate 2	batch 1	BL
Raji	ACTINOMYCIN D, FROM STREPTOMYCES_SP	15.84	15.49	64.63	81.48	88.04	plate 2	batch 1	BL
Raji	SD07.1	81.54	86.91	91.07	82.93	84.66	plate 2	batch 1	BL
Raji	Ebselen	79.87	83.61	85.1	88.13	79.71	plate 2	batch 1	BL
Raji	NSC 663284	85.56	81.18	84.43	85.34	90.65	plate 2	batch 1	BL
Raji	Docetaxel (Taxotere)	47.63	52.97	47.8	58.91	66.73	plate 2	batch 1	BL
Raji	SD40.1	56.95	77.46	73.9	83.37	72.35	plate 2	batch 1	BL
Raji	GMX1778 (CHS828)	4.59	5.68	8.23	71.31	65.62	plate 2	batch 1	BL
Raji	140	58.63	65.71	64.55	70.42	63.56	plate 2	batch 1	BL
Seraphine	Imatinib (STI571)	70.723	83.854	83.847	70.166	81.55	plate I	batch 1	BL
Seraphine	Romidepsin (FK228 ,depsipeptide)	55.972	63.068	74.88	64.183	84.885	plate I	batch 1	BL
Seraphine	Flavopiridol (Alvocidib)	5.177	5.619	5.627	11.521	80.183	plate I	batch 1	BL
Seraphine	BAF312 (Siponimod)	79.654	93.458	99.07	97.266	98.548	plate I	batch 1	BL
Seraphine	Vandetanib (Zactima)	4.927	36.097	81.368	85.856	87.236	plate I	batch 1	BL
Seraphine	BRD73954	8.737	74.818	111.81	101.885	98.328	plate I	batch 1	BL
Seraphine	Doxorubicin (Adriamycin)	8.876	76.146	99.781	103.567	102.59	plate I	batch 1	BL
Seraphine	Fingolimod (FTY720)	81.194	99.862	102.567	111.989	100.828	plate I	batch 1	BL
Seraphine	Ponatinib (AP24534)	52.986	60.111	87.011	86.104	89.493	plate I	batch 1	BL
Seraphine	Entinostat (MS-275, SNDX-275)	35.304	39.14	43.635	40.651	71.584	plate I	batch 1	BL
Seraphine	Abitrexate (Methotrexate)	106.885	108.448	102.264	103.314	101.372	plate I	batch 1	BL
Seraphine	JTE-013	95.398	93.59	95.483	118.268	97.826	plate I	batch 1	BL
Seraphine	Axitinib	33.656	46.327	73.006	80.074	85.353	plate I	batch 1	BL
Seraphine	Nexturastat A	11.727	89.362	102.859	99.46	105.108	plate I	batch 1	BL
Seraphine	Bendamustine HCL	40.236	100.781	116.412	117.558	103.494	plate I	batch 1	BL
Seraphine	SKI II	96.067	101.069	102.052	113.546	102.429	plate I	batch 1	BL
Seraphine	ABT-263 (Navitoclax)	49.808	60.163	79.325	87.558	86.95	plate I	batch 1	BL
Seraphine	GSK-LSD1 2HCl	78.439	88.234	93.207	89.528	92.326	plate I	batch 1	BL
Seraphine	Daunorubicin HCl	66.186	102.813	100.617	98.036	95.031	plate I	batch 1	BL
Seraphine	Doramapimod_BIRB_796	93.05	99.927	97.704	95.708	96.19	plate I	batch 1	BL
Seraphine	GDC-0152	73.443	100.175	93.521	87.052	82.545	plate I	batch 1	BL
Seraphine	JIB04 (NSC693627)	67.768	90.349	95.34	90.313	97.206	plate I	batch 1	BL
Seraphine	PREDNISOLONE	61.584	95.613	95.955	99.452	88.812	plate I	batch 1	BL
Seraphine	JNK-IN-8	95.999	107.385	90.638	97.87	93.702	plate I	batch 1	BL
Seraphine	UMI-77	19.484	27.312	75.193	86.51	92.085	plate I	batch 1	BL
Seraphine	AMI-1	6.646	4.866	19.392	77.956	94.742	plate I	batch 1	BL
Seraphine	Lestaurtinib	41.715	99.492	98.051	92.392	96.012	plate I	batch 1	BL
Seraphine	SP600125	100.008	100.234	91.358	102.749	92.046	plate I	batch 1	BL
Seraphine	Venetoclax (ABT-199, GDC-0199)	85.47	101.516	98.484	95.074	94.168	plate I	batch 1	BL
Seraphine	CPI-169	1.713	3.2	85.847	91.418	92.892	plate I	batch 1	BL
Seraphine	Tandutinib (MLN518)	73.138	83.487	75.846	80.867	76.158	plate I	batch 1	BL
Seraphine	LY2228820	1.612	63.139	76.043	80.485	78.123	plate I	batch 1	BL
Seraphine	Entospletinib (GS-9973)	73.2	76.606	86.885	69.649	86.543	plate I	batch 1	BL
Seraphine	SGC 0946	1.626	45.865	79.7	66.775	80.704	plate I	batch 1	BL
Seraphine	Olaparib (AZD2281)	4.848	59.192	92.099	93.513	97.81	plate I	batch 1	BL
Seraphine	Sorafenib	112.42	103.874	114.832	103.748	100.678	plate I	batch 1	BL
Seraphine	Saracatinib (AZD0530)	76.989	77.76	91.349	93.664	96.018	plate I	batch 1	BL
Seraphine	UNC0638 HYDRATE	1.45	1.81	9.125	85.429	86.763	plate I	batch 1	BL
Seraphine	NSC-207895 (XI-006)	2.566	6.325	55.216	98.057	90.212	plate I	batch 1	BL
Seraphine	Orlistat (Alli, Xenical)	7.964	18.024	81.419	99.224	100.011	plate I	batch 1	BL
Seraphine	PCI-32765 (Ibrutinib)	47.879	56.248	82.247	90.806	88.831	plate I	batch 1	BL
Seraphine	Fedratinib (SAR302503, TG101348)	0.952	2.216	8.548	96.42	86.676	plate I	batch 1	BL
Seraphine	Resveratrol	21.46	62.867	104.883	101.877	98.517	plate I	batch 1	BL
Seraphine	10058-F4	52.494	67.06	93.881	87.15	98.585	plate I	batch 1	BL
Seraphine	WH-4-023	99.632	104.775	102.522	85.462	92.844	plate I	batch 1	BL
Seraphine	Nifuroxazide	73.879	85.809	86.042	90.247	83.625	plate I	batch 1	BL
Seraphine	DMSO	99.785	111.54	98.564	101.169	88.942	plate I	batch 1	BL
Seraphine	BMS-345541	95.113	109.259	101.997	100.137	93.474	plate I	batch 1	BL
Seraphine	ONO-4059	83.472	88.347	79.209	89.951	81.908	plate I	batch 1	BL
Seraphine	Peficitinb (ASP015K, JNJ-54781532)	7.818	7.902	47.607	89.79	82.845	plate I	batch 1	BL
Seraphine	Zebularine	58.344	68.152	89.293	85.839	83.078	plate I	batch 1	BL
Seraphine	LY2409881	22.369	22.419	13.475	75.508	85.489	plate I	batch 1	BL
Seraphine	(+)-JQ1	101.74	83.19	100.287	78.024	80.931	plate I	batch 1	BL
Seraphine	SMI-4a	75.644	79.66	82.589	73.959	81.766	plate I	batch 1	BL
Seraphine	LDE225 (NVP-LDE225, Erismodegib)	9.878	15.137	31.854	54.27	74.402	plate I	batch 1	BL
Seraphine	QNZ (EVP4593)	101.074	92.433	100.924	88.98	85.664	plate I	batch 1	BL
Seraphine	I-BET-762	19.223	10.667	17.436	35.185	42.107	plate I	batch 1	BL
Seraphine	TG101209	97.059	104.037	92.25	88.941	80.431	plate I	batch 1	BL
Seraphine	C646	94.467	100.749	87.21	98.586	86.903	plate I	batch 1	BL
Seraphine	BMS-708163 (Avagacestat)	93.989	97.776	91.287	90.008	87.174	plate I	batch 1	BL
Seraphine	UNC1215	8.799	12.394	11.582	10.072	10.435	plate I	batch 1	BL
Seraphine	Tofacitinib (CP-690550, Tasocitinib)	73.982	92.172	84.453	72.181	79.047	plate I	batch 1	BL
Seraphine	Panobinostat	3.652	4.107	63.444	71.434	77.578	plate I	batch 1	BL
Seraphine	RO4929097	82.586	84.281	76.082	74.242	69.791	plate I	batch 1	BL
Seraphine	Semagacestat (LY450139)	70.723	83.854	83.847	70.166	81.55	plate 2	batch 1	BL
Seraphine	Oligomycin A	55.972	63.068	74.88	64.183	84.885	plate 2	batch 1	BL
Seraphine	Gemcitabine (Gemzar)	5.177	5.619	5.627	11.521	80.183	plate 2	batch 1	BL
Seraphine	GSK650394	79.654	93.458	99.07	97.266	98.548	plate 2	batch 1	BL
Seraphine	A-674563	4.927	36.097	81.368	85.856	87.236	plate 2	batch 1	BL
Seraphine	ACTINONIN	8.737	74.818	111.81	101.885	98.328	plate 2	batch 1	BL
Seraphine	Irinotecan	8.876	76.146	99.781	103.567	102.59	plate 2	batch 1	BL
Seraphine	PYR-41	81.194	99.862	102.567	111.989	100.828	plate 2	batch 1	BL
Seraphine	Ipatasertib (GDC-0068)	52.986	60.111	87.011	86.104	89.493	plate 2	batch 1	BL
Seraphine	Thapsigargin	35.304	39.14	43.635	40.651	71.584	plate 2	batch 1	BL
Seraphine	AICAR	106.885	108.448	102.264	103.314	101.372	plate 2	batch 1	BL
Seraphine	IRAK-1/4 INHIBITOR I	95.398	93.59	95.483	118.268	97.826	plate 2	batch 1	BL
Seraphine	CAL-101 (GS-1101)	33.656	46.327	73.006	80.074	85.353	plate 2	batch 1	BL
Seraphine	Marimastat (BB-2516)	11.727	89.362	102.859	99.46	105.108	plate 2	batch 1	BL
Seraphine	Dorsomorphin (Compound C)	40.236	100.781	116.412	117.558	103.494	plate 2	batch 1	BL
Seraphine	Lenalidomide	96.067	101.069	102.052	113.546	102.429	plate 2	batch 1	BL
Seraphine	GSK690693	49.808	60.163	79.325	87.558	86.95	plate 2	batch 1	BL
Seraphine	Imiquimod	78.439	88.234	93.207	89.528	92.326	plate 2	batch 1	BL
Seraphine	GANT61	66.186	102.813	100.617	98.036	95.031	plate 2	batch 1	BL
Seraphine	MM 102	93.05	99.927	97.704	95.708	96.19	plate 2	batch 1	BL
Seraphine	VO-Ohpic	73.443	100.175	93.521	87.052	82.545	plate 2	batch 1	BL
Seraphine	TG003	67.768	90.349	95.34	90.313	97.206	plate 2	batch 1	BL
Seraphine	SANT-2	61.584	95.613	95.955	99.452	88.812	plate 2	batch 1	BL
Seraphine	OICR-9429	95.999	107.385	90.638	97.87	93.702	plate 2	batch 1	BL
Seraphine	Onalespib (AT13387)	19.484	27.312	75.193	86.51	92.085	plate 2	batch 1	BL
Seraphine	Selinexor (KPT-330)	6.646	4.866	19.392	77.956	94.742	plate 2	batch 1	BL
Seraphine	Crizotinib (PF-02341066)	41.715	99.492	98.051	92.392	96.012	plate 2	batch 1	BL
Seraphine	D 4476	100.008	100.234	91.358	102.749	92.046	plate 2	batch 1	BL
Seraphine	EW-7197	85.47	101.516	98.484	95.074	94.168	plate 2	batch 1	BL
Seraphine	Bortezomib (Velcade)	1.713	3.2	85.847	91.418	92.892	plate 2	batch 1	BL
Seraphine	SGX-523	73.138	83.487	75.846	80.867	76.158	plate 2	batch 1	BL
Seraphine	PKF118	1.612	63.139	76.043	80.485	78.123	plate 2	batch 1	BL
Seraphine	Galunisertib (LY2157299)	73.2	76.606	86.885	69.649	86.543	plate 2	batch 1	BL
Seraphine	Carfilzomib (PR-171)	1.626	45.865	79.7	66.775	80.704	plate 2	batch 1	BL
Seraphine	Resminostat (RAS2410)	4.848	59.192	92.099	93.513	97.81	plate 2	batch 1	BL
Seraphine	NOX1_Inhibitor_ML171	112.42	103.874	114.832	103.748	100.678	plate 2	batch 1	BL
Seraphine	KN-62	76.989	77.76	91.349	93.664	96.018	plate 2	batch 1	BL
Seraphine	Ixazomib (MLN2238)	1.45	1.81	9.125	85.429	86.763	plate 2	batch 1	BL
Seraphine	LMK-235	2.566	6.325	55.216	98.057	90.212	plate 2	batch 1	BL
Seraphine	AZD7762	7.964	18.024	81.419	99.224	100.011	plate 2	batch 1	BL
Seraphine	Dasatinib (BMS-354825)	47.879	56.248	82.247	90.806	88.831	plate 2	batch 1	BL
Seraphine	MLN9708	0.952	2.216	8.548	96.42	86.676	plate 2	batch 1	BL
Seraphine	BMS-536924	21.46	62.867	104.883	101.877	98.517	plate 2	batch 1	BL
Seraphine	MK-8776 (SCH 900776)	52.494	67.06	93.881	87.15	98.585	plate 2	batch 1	BL
Seraphine	Motesanib Diphosphate	99.632	104.775	102.522	85.462	92.844	plate 2	batch 1	BL
Seraphine	Kifunensine	73.879	85.809	86.042	90.247	83.625	plate 2	batch 1	BL
Seraphine	DMSO	99.785	111.54	98.564	101.169	88.942	plate 2	batch 1	BL
Seraphine	MI-2 (Menin-MLL inhibitor)	95.113	109.259	101.997	100.137	93.474	plate 2	batch 1	BL
Seraphine	BLZ945	83.472	88.347	79.209	89.951	81.908	plate 2	batch 1	BL
Seraphine	BREFELDIN A FROM PENICILLIUM BREFELDIANU	7.818	7.902	47.607	89.79	82.845	plate 2	batch 1	BL
Seraphine	BMS-754807	58.344	68.152	89.293	85.839	83.078	plate 2	batch 1	BL
Seraphine	MI-503	22.369	22.419	13.475	75.508	85.489	plate 2	batch 1	BL
Seraphine	WZ 811	101.74	83.19	100.287	78.024	80.931	plate 2	batch 1	BL
Seraphine	Swainsonine	75.644	79.66	82.589	73.959	81.766	plate 2	batch 1	BL
Seraphine	DIPHENYLENEIODONIUM CHLORIDE	9.878	15.137	31.854	54.27	74.402	plate 2	batch 1	BL
Seraphine	795	101.074	92.433	100.924	88.98	85.664	plate 2	batch 1	BL
Seraphine	ACTINOMYCIN D, FROM STREPTOMYCES_SP	19.223	10.667	17.436	35.185	42.107	plate 2	batch 1	BL
Seraphine	SD07.1	97.059	104.037	92.25	88.941	80.431	plate 2	batch 1	BL
Seraphine	Ebselen	94.467	100.749	87.21	98.586	86.903	plate 2	batch 1	BL
Seraphine	NSC 663284	93.989	97.776	91.287	90.008	87.174	plate 2	batch 1	BL
Seraphine	Docetaxel (Taxotere)	8.799	12.394	11.582	10.072	10.435	plate 2	batch 1	BL
Seraphine	SD40.1	73.982	92.172	84.453	72.181	79.047	plate 2	batch 1	BL
Seraphine	GMX1778 (CHS828)	3.652	4.107	63.444	71.434	77.578	plate 2	batch 1	BL
Seraphine	140	82.586	84.281	76.082	74.242	69.791	plate 2	batch 1	BL
HBL_2	Imatinib (STI571)	67.335	90.15	97.618	97.867	97.867	plate I	batch 1	MCL
HBL_2	Romidepsin (FK228 ,depsipeptide)	2.26	2.673	3.61	70.516	96.449	plate I	batch 1	MCL
HBL_2	Flavopiridol (Alvocidib)	3.448	3.836	74.591	95.944	98.211	plate I	batch 1	MCL
HBL_2	BAF312 (Siponimod)	77.917	92.001	90.385	100.335	93.705	plate I	batch 1	MCL
HBL_2	Vandetanib (Zactima)	38.797	96.559	113.522	103.721	102.837	plate I	batch 1	MCL
HBL_2	BRD73954	83.267	94.705	101.483	94.016	102.852	plate I	batch 1	MCL
HBL_2	Doxorubicin (Adriamycin)	1.414	3.172	7.502	94.009	97.233	plate I	batch 1	MCL
HBL_2	Fingolimod (FTY720)	0.673	92.835	89.185	97.212	97.42	plate I	batch 1	MCL
HBL_2	Ponatinib (AP24534)	0.848	83.905	94.709	92.465	103.885	plate I	batch 1	MCL
HBL_2	Entinostat (MS-275, SNDX-275)	21.069	50.875	90.639	102.242	108.582	plate I	batch 1	MCL
HBL_2	Abitrexate (Methotrexate)	19.452	21.198	21.898	22.88	27.365	plate I	batch 1	MCL
HBL_2	JTE-013	54.254	82.434	91.287	100.983	95.707	plate I	batch 1	MCL
HBL_2	Axitinib	60.724	73.099	107.733	108.299	107.453	plate I	batch 1	MCL
HBL_2	Nexturastat A	2.003	84.182	100.338	95.662	109.671	plate I	batch 1	MCL
HBL_2	Bendamustine HCL	92.432	102.165	95.195	95.965	96.396	plate I	batch 1	MCL
HBL_2	SKI II	28.07	72.908	87.636	96.948	93.112	plate I	batch 1	MCL
HBL_2	ABT-263 (Navitoclax)	2.242	3.287	7.457	103.641	104.443	plate I	batch 1	MCL
HBL_2	GSK-LSD1 2HCl	95.963	96.733	103.318	99.35	104.828	plate I	batch 1	MCL
HBL_2	Daunorubicin HCl	16.99	99.762	97.76	101.374	97.764	plate I	batch 1	MCL
HBL_2	Doramapimod_BIRB_796	68.846	94.02	91.349	100.1	94.278	plate I	batch 1	MCL
HBL_2	GDC-0152	99.173	106.864	110.877	104.657	111.342	plate I	batch 1	MCL
HBL_2	JIB04 (NSC693627)	27.019	23.498	83.931	91.508	99.462	plate I	batch 1	MCL
HBL_2	PREDNISOLONE	71.351	82.213	85.703	93.615	86.994	plate I	batch 1	MCL
HBL_2	JNK-IN-8	43.923	85.697	90.856	98.006	89.585	plate I	batch 1	MCL
HBL_2	UMI-77	4.313	96.359	101.148	95.148	98.645	plate I	batch 1	MCL
HBL_2	AMI-1	90.287	94.339	97.125	91.338	102.046	plate I	batch 1	MCL
HBL_2	Lestaurtinib	1.619	30.279	45.384	65.186	79.733	plate I	batch 1	MCL
HBL_2	SP600125	80.128	87.63	90.273	93.276	89.277	plate I	batch 1	MCL
HBL_2	Venetoclax (ABT-199, GDC-0199)	1.994	3.654	73.254	90.386	99.846	plate I	batch 1	MCL
HBL_2	CPI-169	87.232	85.919	93.864	91.693	93.163	plate I	batch 1	MCL
HBL_2	Tandutinib (MLN518)	43.871	75.125	86.202	85.145	85.167	plate I	batch 1	MCL
HBL_2	LY2228820	60.376	78.05	81.771	82.61	82.863	plate I	batch 1	MCL
HBL_2	Entospletinib (GS-9973)	77.468	90.468	97.093	92.273	98.663	plate I	batch 1	MCL
HBL_2	SGC 0946	81.313	91.353	87.333	89.101	89.39	plate I	batch 1	MCL
HBL_2	Olaparib (AZD2281)	18.315	93.492	93.429	95.793	90.421	plate I	batch 1	MCL
HBL_2	Sorafenib	8.126	77.979	88.207	91.624	90.28	plate I	batch 1	MCL
HBL_2	Saracatinib (AZD0530)	87.602	94.47	107.33	101.394	107.503	plate I	batch 1	MCL
HBL_2	UNC0638 HYDRATE	64.77	94.662	94.916	98.342	93.674	plate I	batch 1	MCL
HBL_2	NSC-207895 (XI-006)	92.088	99.659	95.249	94.994	93.085	plate I	batch 1	MCL
HBL_2	Orlistat (Alli, Xenical)	2.048	54.079	90.712	90.076	91.254	plate I	batch 1	MCL
HBL_2	PCI-32765 (Ibrutinib)	91.681	94.713	101.54	93.975	101.717	plate I	batch 1	MCL
HBL_2	Fedratinib (SAR302503, TG101348)	29.38	86.046	95.011	102.64	92.571	plate I	batch 1	MCL
HBL_2	Resveratrol	88.708	99.213	96.895	106.688	94.436	plate I	batch 1	MCL
HBL_2	10058-F4	107.719	94.365	96.908	92.621	92.033	plate I	batch 1	MCL
HBL_2	WH-4-023	83.457	93.481	101.579	98.572	98.973	plate I	batch 1	MCL
HBL_2	Nifuroxazide	87.961	101.952	100.844	100.346	97.755	plate I	batch 1	MCL
HBL_2	DMSO	99.76	103.884	92.716	106.227	97.415	plate I	batch 1	MCL
HBL_2	BMS-345541	29.908	95.58	98.436	95.627	95.602	plate I	batch 1	MCL
HBL_2	ONO-4059	99.904	80.47	112.117	104.712	107.091	plate I	batch 1	MCL
HBL_2	Peficitinb (ASP015K, JNJ-54781532)	78.351	100.662	101.789	96.133	94.782	plate I	batch 1	MCL
HBL_2	Zebularine	98.552	103.517	98.344	102.102	98.204	plate I	batch 1	MCL
HBL_2	LY2409881	88.544	95.306	96.582	97.831	92.976	plate I	batch 1	MCL
HBL_2	(+)-JQ1	30.324	47.781	89.176	90.957	98.17	plate I	batch 1	MCL
HBL_2	SMI-4a	86.986	91.618	94.229	92.899	92.605	plate I	batch 1	MCL
HBL_2	LDE225 (NVP-LDE225, Erismodegib)	84.096	83.634	95.335	96.577	88.904	plate I	batch 1	MCL
HBL_2	QNZ (EVP4593)	67.633	72.335	85.819	88.151	84.234	plate I	batch 1	MCL
HBL_2	I-BET-762	43.007	61.809	90.323	93.293	96.781	plate I	batch 1	MCL
HBL_2	TG101209	40.188	87.799	95.381	91.801	92.56	plate I	batch 1	MCL
HBL_2	C646	90.984	89.749	95.35	97.397	90.465	plate I	batch 1	MCL
HBL_2	BMS-708163 (Avagacestat)	84.922	80.34	90.865	89.666	83.865	plate I	batch 1	MCL
HBL_2	UNC1215	92.728	97.573	104.213	93.649	99.367	plate I	batch 1	MCL
HBL_2	Tofacitinib (CP-690550, Tasocitinib)	93.102	92.638	93.605	92.049	81.518	plate I	batch 1	MCL
HBL_2	Panobinostat	2.186	2.412	70.432	81.481	82.216	plate I	batch 1	MCL
HBL_2	RO4929097	72.916	74.69	80.47	77.595	82.436	plate I	batch 1	MCL
HBL_2	Semagacestat (LY450139)	95.487	97.833	103.523	97.672	103.833	plate 2	batch 1	MCL
HBL_2	Oligomycin A	45.828	52.043	94.671	89.303	103.729	plate 2	batch 1	MCL
HBL_2	Gemcitabine (Gemzar)	2.117	2.735	3.357	3.138	6.492	plate 2	batch 1	MCL
HBL_2	GSK650394	88.141	93.792	110.237	107.747	107.857	plate 2	batch 1	MCL
HBL_2	A-674563	1.717	43.973	84.294	93.666	94.623	plate 2	batch 1	MCL
HBL_2	ACTINONIN	9.624	76.243	91.869	90.435	99.153	plate 2	batch 1	MCL
HBL_2	Irinotecan	2.754	26.411	94.881	100.039	98.059	plate 2	batch 1	MCL
HBL_2	PYR-41	82.616	93.297	92.788	104.312	90.4	plate 2	batch 1	MCL
HBL_2	Ipatasertib (GDC-0068)	54.76	67.324	83.637	93.344	97.659	plate 2	batch 1	MCL
HBL_2	Thapsigargin	17.929	22.996	58.871	81.356	93.636	plate 2	batch 1	MCL
HBL_2	AICAR	92.519	98.94	94.899	91.117	92.608	plate 2	batch 1	MCL
HBL_2	IRAK-1/4 INHIBITOR I	94.638	97.062	93.601	103.002	94.27	plate 2	batch 1	MCL
HBL_2	CAL-101 (GS-1101)	80.814	81.655	94.024	94.241	91.227	plate 2	batch 1	MCL
HBL_2	Marimastat (BB-2516)	17.654	83.847	100.006	91.774	97.356	plate 2	batch 1	MCL
HBL_2	Dorsomorphin (Compound C)	28.285	100.663	106.092	94.258	97.238	plate 2	batch 1	MCL
[truncated: 305 more rows]
