# Supplementary material for: Inhibitors of Bcl-2 and Bruton’s tyrosine kinase synergize to abrogate diffuse large B-cell lymphoma growth in vitro and in orthotopic xenotransplantation models
Source: Leukemia. 2021 Nov 18;36(4):1035–47. doi: 10.1038/s41375-021-01470-4 (PMC8979814; doi:10.1038/s41375-021-01470-4)
Supplement: Supplementary file 3 — suppl. table 3 [file 41375_2021_1470_MOESM3_ESM.xlsx]

## Sheet: Sheet1
Drug Name	Highest concentration [µM]
A1210477	10
Embelin	2.5
Birinapant (TL32711)	2.5
GDC-0152	10
ABT-263 (Navitoclax)	0.16
Venetoclax (ABT-199, GDC-0199)	0.16
TW-37	10
Encorafenib (LGX818)	10
JNK-IN-8	10
LY2228820	10
SB 203580	10
Dabrafenib (GSK2118436)	10
SCH772984	10
Selumetinib AZD6244	10
GSK1120212 (Trametinib)	10
MK-2206 dihydrochloride	10
GDC-0032	10
Temsirolimus (CCI-779, NSC 683864)	10
Duvelisib (IPI-145, INK1197)	10
GSK690693	10
Rapamycin (Sirolimus)	10
Hydroxychloroquine Sulfate	10
CU CPT 22	10
QNZ (EVP4593)	10
IKK-16	10
LY2409881	10
Imiquimod	10
Motolimod (VTX-2337)	10
Ruxolitinib (INCB018424)	10
Napabucasin	10
Tofacitinib (CP-690550, Tasocitinib)	10
MITOXANTRONE DIHYDROCHLORIDE	2.5
Vinorelbine tartrate	2.5
Fludarabine and Enantionmer	10
Dinaciclib (SCH727965)	0.16
Ribociclib (LEE011)	10
SNS-032 (BMS-387032)	2.5
OTX015	2.5
GSK1324726A (I-BET726)	2.5
PRT062607 (P505-15, PRT2607, BIIB057) HCl	10
KX2-391	2.5
PCI-32765 (Ibrutinib)	10
Imatinib (STI571)	10
Dasatinib (BMS-354825)	2.5
Cytarabine	10
Selinexor (KPT-330)	2.5
Ceritinib (LDK378)	2.5
TAE684 (NVP-TAE684)	10
AZD7762	2.5
NU7441(KU-57788)	10
EPZ-6438 (E7438)	10
Panobinostat	0.16
EPZ15666	10
Olaparib (AZD2281)	10
AGI-6780	10
Onalespib (AT13387)	10
Foretinib (GSK1363089, XL880)	10
Vismodegib (GDC-0449)	10
MI-2 (Menin-MLL inhibitor)	10
Nutlin-3a	10
RK33	10
BMS0345541	10
