# Supplementary material for: Inhibitors of Bcl-2 and Bruton’s tyrosine kinase synergize to abrogate diffuse large B-cell lymphoma growth in vitro and in orthotopic xenotransplantation models
Source: Leukemia. 2021 Nov 18;36(4):1035–47. doi: 10.1038/s41375-021-01470-4 (PMC8979814; doi:10.1038/s41375-021-01470-4)
Supplement: Supplementary file 4 — suppl. table 4 [file 41375_2021_1470_MOESM4_ESM.xlsx]

## Sheet: Sheet1
Cell_Line	Drug	c1	c2	c3	c4	c5	Venetoclax
SU_DHL_2	ISRIB	86.9111	93.9777	98.1597	97.1958	90.403	No
SU_DHL_2	Compound 26	94.4692	101.202	102.398	100.515	95.8236	No
SU_DHL_2	Encorafenib	103.087	100.418	101.703	99.1366	99.9167	No
SU_DHL_2	Foretinib	96.0883	101.982	99.5093	106.128	97.3222	No
SU_DHL_2	Hydroxychloroquine	105.442	110.451	108.667	110.802	99.0039	No
SU_DHL_2	JNK-IN-8	103.011	101.033	105.659	113.751	108.921	No
SU_DHL_2	MK-2206	98.9465	113.86	104.823	115.708	112.579	No
SU_DHL_2	Nutlin-3a	100.709	107.619	106.665	111.439	107.95	No
SU_DHL_2	PRT062607	98.5547	107.1	105.672	110.346	103.723	No
SU_DHL_2	Ruxolitinib	107.817	114.551	109.041	111.445	108.921	No
SU_DHL_2	TAE684	107.524	112.662	110.135	109.004	109.13	No
SU_DHL_2	TW-37	100.544	88.5275	106.576	107.236	108.131	No
SU_DHL_2	AZD7762	100.429	108.953	111.49	109.358	106.925	No
SU_DHL_2	Embelin	97.2105	104.117	108.38	109.254	103.248	No
SU_DHL_2	OTX015	76.8766	98.1906	104.213	103.972	97.2842	No
SU_DHL_2	Dinaciclib	66.2699	76.5502	79.7319	82.4121	83.2209	No
SU_DHL_2	Acalabrutinib	84.3469	87.9285	87.5985	86.157	82.7137	No
SU_DHL_2	CU CPT 22	88.4171	92.368	88.2883	94.181	86.7563	No
SU_DHL_2	EPZ-6438	90.5005	100.351	95.8293	92.1696	86.2711	No
SU_DHL_2	GDC-0032	99.4124	101.573	100.517	83.3939	94.7129	No
SU_DHL_2	Ibrutinib	104.21	106.493	103.49	96.0508	100.498	No
SU_DHL_2	LY2228820	89.8982	107.102	98.0225	92.7896	100.261	No
SU_DHL_2	Motolimod	87.6006	102.401	95.8104	101.896	102.333	No
SU_DHL_2	Olaparib	70.0899	99.9556	98.449	88.4214	101.542	No
SU_DHL_2	Rapamycin	44.0607	50.5723	51.9229	53.2103	50.2159	No
SU_DHL_2	SB 203580	102.832	110.599	106.066	107.433	101.883	No
SU_DHL_2	Temsirolimus	45.4955	70.4422	56.9317	56.3784	55.6005	No
SU_DHL_2	Verdinexor	73.9926	106.002	104.374	102.126	101.76	No
SU_DHL_2	Birinapant	97.9469	96.0425	96.9237	103.874	94.7268	No
SU_DHL_2	I-BET726	90.1697	98.3223	96.8077	89.3968	99.1862	No
SU_DHL_2	Selinexor	72.5612	92.1522	93.8122	89.2977	96.2126	No
SU_DHL_2	Navitoclax	58.9984	70.945	72.8382	79.5004	77.716	No
SU_DHL_2	AGI-6780	93.1889	97.8669	92.3515	91.1817	85.7911	No
SU_DHL_2	Dabrafenib	101.845	98.4846	103.089	95.087	98.6769	No
SU_DHL_2	EVP4593	98.1709	102.767	96.4158	81.8518	98.1981	No
SU_DHL_2	GDC-0152	100.608	97.9071	105.609	81.1017	105.884	No
SU_DHL_2	IKK-16	108.022	107.773	107.785	88.4501	106.842	No
SU_DHL_2	LY2409881	107.818	106.655	110.4	106.268	107.479	No
SU_DHL_2	Napabucasin	109.869	108.308	118.246	113.662	110.694	No
SU_DHL_2	Onalespib	111.344	102.543	109.801	88.4782	111.049	No
SU_DHL_2	Ribociclib	103.283	100.272	105.982	92.4366	113.224	No
SU_DHL_2	SCH772984	104.985	110.157	113.152	106.822	108.835	No
SU_DHL_2	Tofacitinib	77.4451	113.678	110.269	92.2504	105.987	No
SU_DHL_2	Vismodegib	101.452	109.649	107.48	87.6956	106.639	No
SU_DHL_2	Ceritinib	103.885	104.896	108.639	104.649	103.473	No
SU_DHL_2	KX2-391	16.1754	107.853	107.997	102.403	107.189	No
SU_DHL_2	SNS-032	96.7321	103.036	101.029	98.1861	102.751	No
SU_DHL_2	Panobinostat	61.1979	78.7439	83.3753	81.996	82.7377	No
SU_DHL_2	BMS0345541	84.8874	91.002	88.7826	82.7248	77.2304	No
SU_DHL_2	Duvelisib	92.6653	96.859	87.2256	101.454	79.3436	No
SU_DHL_2	Fludarabine	95.257	94.5889	94.4067	102.887	86.6107	No
SU_DHL_2	GSK690693	100.112	102.398	93.2909	107.348	83.7251	No
SU_DHL_2	Imiquimod	102.444	96.9825	97.2167	110.173	83.0609	No
SU_DHL_2	MI-2	90.2759	98.7013	94.6309	96.2715	86.3306	No
SU_DHL_2	NU7441	91.6954	100.937	105.821	113.1	99.0923	No
SU_DHL_2	RK33	107.698	104.764	102.598	105.165	90.4823	No
SU_DHL_2	Selumetinib	101.895	105.144	106.91	116.253	85.7012	No
SU_DHL_2	Trametinib	101.664	109.227	104.012	114.973	87.7377	No
SU_DHL_2	Zebularine	103.206	102.792	103.234	109.11	85.9933	No
SU_DHL_2	Dasatinib	99.6466	105.217	103.674	99.3361	98.505	No
SU_DHL_2	MITOXANTRONE	83.7294	94.0693	98.534	101.804	86.5898	No
SU_DHL_2	Vinorelbine	12.4591	85.7574	91.2036	95.9938	82.5131	No
SU_DHL_2	Venetoclax	66.1129	73.5145	74.5906	79.0662	76.7457	No
SU_DHL_2	ISRIB	92.9886	102.721	101.45	104.009	94.4939	Yes
SU_DHL_2	Compound 26	105.264	119.804	124.862	128.111	100.586	Yes
SU_DHL_2	Encorafenib	117.625	127.564	124.606	98.4311	86.0694	Yes
SU_DHL_2	Foretinib	119.28	122.559	121.881	97.0728	81.3465	Yes
SU_DHL_2	Hydroxychloroquine	122.676	127.349	125.774	109.127	93.9386	Yes
SU_DHL_2	JNK-IN-8	120.186	125.711	127.484	98.3771	106.536	Yes
SU_DHL_2	MK-2206	87.3211	87.5871	93.4554	77.5246	77.9679	Yes
SU_DHL_2	Nutlin-3a	103.224	107.816	110.014	91.8968	89.6117	Yes
SU_DHL_2	PRT062607	100.146	107.875	105.17	91.1706	93.4178	Yes
SU_DHL_2	Ruxolitinib	104.042	112.286	108.445	98.2323	96.9653	Yes
SU_DHL_2	TAE684	105.907	111.935	110.08	103.826	101.956	Yes
SU_DHL_2	TW-37	100.71	108.19	110.414	103.862	98.0574	Yes
SU_DHL_2	AZD7762	97.1044	109.262	97.1783	112.954	101.816	Yes
SU_DHL_2	Embelin	107.834	106.093	107.799	113.126	102.323	Yes
SU_DHL_2	OTX015	70.5692	108.305	106.132	113.735	106.301	Yes
SU_DHL_2	Dinaciclib	57.7878	67.5418	68.1395	71.204	64.0628	Yes
SU_DHL_2	Acalabrutinib	90.5617	95.1486	99.2244	94.4146	91.3821	Yes
SU_DHL_2	CU CPT 22	93.354	104.499	92.949	92.5177	92.1825	Yes
SU_DHL_2	EPZ-6438	97.4303	103.702	99.2716	86.442	82.103	Yes
SU_DHL_2	GDC-0032	101.913	108.131	97.5823	82.5324	84.7289	Yes
SU_DHL_2	Ibrutinib	107.722	101.118	106.874	79.6315	95.3794	Yes
SU_DHL_2	LY2228820	101.941	109.854	103.568	83.4717	94.1139	Yes
SU_DHL_2	Motolimod	105.17	109.981	102.24	85.6196	91.8766	Yes
SU_DHL_2	Olaparib	70.6808	109.112	104.397	86.2257	98.1741	Yes
SU_DHL_2	Rapamycin	44.1408	49.0271	50.4054	38.5286	43.5379	Yes
SU_DHL_2	SB 203580	106.088	109.484	110.468	100.418	100.565	Yes
SU_DHL_2	Temsirolimus	45.1206	51.2962	58.4429	48.2581	51.2326	Yes
SU_DHL_2	Verdinexor	64.1742	103.214	110.141	102.009	101.143	Yes
SU_DHL_2	Birinapant	104.89	115.586	114.356	123.198	102.97	Yes
SU_DHL_2	I-BET726	92.1764	107.928	107.582	91.8904	108.185	Yes
SU_DHL_2	Selinexor	80.0343	110.157	109.58	105.778	108.834	Yes
SU_DHL_2	Navitoclax	52.6143	64.1033	69.1686	81.9718	68.5221	Yes
SU_DHL_2	AGI-6780	100.681	106.346	103.901	99.6506	100.857	Yes
SU_DHL_2	Dabrafenib	116.471	118.301	120.929	104.106	106.748	Yes
SU_DHL_2	EVP4593	114.26	122.104	109.324	86.4969	85.3612	Yes
SU_DHL_2	GDC-0152	117.665	125.4	111.283	87.8815	92.0821	Yes
SU_DHL_2	IKK-16	119	126.649	113.457	82.4771	111.915	Yes
SU_DHL_2	LY2409881	105.789	129.233	117.561	86.6412	123.183	Yes
SU_DHL_2	Napabucasin	97.084	94.242	87.1156	73.8121	85.1467	Yes
SU_DHL_2	Onalespib	110.508	110.181	109.202	82.3969	103.742	Yes
SU_DHL_2	Ribociclib	100.672	110.635	104.561	84.4269	100.339	Yes
SU_DHL_2	SCH772984	109.757	110.159	107.714	88.5039	101.189	Yes
SU_DHL_2	Tofacitinib	74.4313	111.116	111.316	99.5958	97.3506	Yes
SU_DHL_2	Vismodegib	110.22	107.038	110.382	104.332	105.474	Yes
SU_DHL_2	Ceritinib	107.682	98.4359	99.755	98.8653	112.34	Yes
SU_DHL_2	KX2-391	11.7878	110.737	107.996	104.999	96.2027	Yes
SU_DHL_2	SNS-032	110.981	113.116	110.19	105.056	95.9542	Yes
SU_DHL_2	Panobinostat	33.4955	66.5253	61.4142	66.1326	64.5651	Yes
SU_DHL_2	BMS0345541	87.6572	96.5187	97.7255	88.4274	82.3683	Yes
SU_DHL_2	Duvelisib	99.4063	102.967	99.0035	100.091	94.6038	Yes
SU_DHL_2	Fludarabine	101.791	104.733	92.379	82.5202	86.8253	Yes
SU_DHL_2	GSK690693	105.752	112.364	92.5076	75.9104	91.4652	Yes
SU_DHL_2	Imiquimod	106.36	114.98	97.6352	81.1135	96.0296	Yes
SU_DHL_2	MI-2	106.061	102.125	91.707	84.188	98.8322	Yes
SU_DHL_2	NU7441	110.666	106.65	96.1496	86.7766	97.1635	Yes
SU_DHL_2	RK33	109.955	109.587	100.498	87.5464	100.049	Yes
SU_DHL_2	Selumetinib	113.304	111.8	102.318	97.5493	105.499	Yes
SU_DHL_2	Trametinib	107.699	112.346	107.755	97.3106	100.001	Yes
SU_DHL_2	Zebularine	106.454	108.086	108.887	99.9665	101.455	Yes
SU_DHL_2	Dasatinib	120.082	113.833	111.998	110.694	112.381	Yes
SU_DHL_2	MITOXANTRONE	84.843	104.277	110.338	105.115	107.088	Yes
SU_DHL_2	Vinorelbine	9.21699	100.109	110.426	108.381	104.521	Yes
SU_DHL_2	Venetoclax	56.2371	67.9074	63.9571	68.5681	69.8752	Yes
SU_DHL_4	ISRIB	76.2561	87.481	95.8125	92.6326	88.2336	No
SU_DHL_4	Compound 26	82.6443	90.2146	90.2782	88.5558	87.5682	No
SU_DHL_4	Encorafenib	84.4214	93.4948	93.7949	81.7641	79.5221	No
SU_DHL_4	Foretinib	83.6238	92.8822	83.8953	83.0992	81.8385	No
SU_DHL_4	Hydroxychloroquine	90.7514	95.5378	86.7548	87.0094	88.2585	No
SU_DHL_4	JNK-IN-8	87.375	97.376	98.8154	93.3281	94.9585	No
SU_DHL_4	MK-2206	78.2485	94.9464	93.3564	91.1876	87.0063	No
SU_DHL_4	Nutlin-3a	90.2729	96.0651	101.071	108.768	100.622	No
SU_DHL_4	PRT062607	85.7767	105.499	98.1674	96.9664	99.4391	No
SU_DHL_4	Ruxolitinib	92.1848	94.8155	93.3391	96.8015	89.2961	No
SU_DHL_4	TAE684	101.535	98.6963	100.013	113.695	108.066	No
SU_DHL_4	TW-37	95.8228	103.442	105.86	97.1019	100.618	No
SU_DHL_4	AZD7762	81.7352	107.16	102.01	102.829	91.8669	No
SU_DHL_4	Embelin	95.8196	100.798	100.108	100.316	99.7965	No
SU_DHL_4	OTX015	89.8484	103.69	98.7308	96.6093	102.552	No
SU_DHL_4	Dinaciclib	15.7118	90.6973	95.6935	93.2578	91.9334	No
SU_DHL_4	Acalabrutinib	80.5229	88.2647	93.3694	89.4269	84.0911	No
SU_DHL_4	CU CPT 22	80.1337	93.6958	95.5699	94.8648	86.3509	No
SU_DHL_4	EPZ-6438	84.294	92.0802	93.8948	88.5243	83.7205	No
SU_DHL_4	GDC-0032	81.0575	90.0555	90.4994	82.808	83.9707	No
SU_DHL_4	Ibrutinib	81.6207	92.056	85.0477	82.7299	88.9946	No
SU_DHL_4	LY2228820	94.556	99.358	89.3434	94.7211	94.7144	No
SU_DHL_4	Motolimod	97.5201	102.425	105.064	99.971	103.671	No
SU_DHL_4	Olaparib	77.1454	105.138	107.237	100.794	99.9804	No
SU_DHL_4	Rapamycin	58.3032	61.5758	63.9106	57.526	58.2391	No
SU_DHL_4	SB 203580	91.135	90.5908	97.8112	94.4456	98.3497	No
SU_DHL_4	Temsirolimus	59.697	64.3512	67.5889	68.6157	66.9452	No
SU_DHL_4	Verdinexor	84.0785	98.8393	100.697	92.3266	97.4938	No
SU_DHL_4	Birinapant	84.0419	94.3586	98.8607	98.6917	87.116	No
SU_DHL_4	I-BET726	90.5151	90.7137	92.5823	88.7587	87.1432	No
SU_DHL_4	Selinexor	89.9629	104.778	101.97	85.4435	103.306	No
SU_DHL_4	Navitoclax	89.6279	92.4378	100.442	93.4929	94.0527	No
SU_DHL_4	AGI-6780	81.8824	86.8851	91.2721	97.9426	87.2035	No
SU_DHL_4	Dabrafenib	86.866	90.0541	91.2569	91.0486	84.0485	No
SU_DHL_4	EVP4593	79.8976	90.2326	90.1896	86.4345	85.3157	No
SU_DHL_4	GDC-0152	78.9564	81.3224	82.0444	86.273	81.7782	No
SU_DHL_4	IKK-16	89.6233	92.8945	87.5323	81.8642	85.5642	No
SU_DHL_4	LY2409881	91.7509	101.15	94.4382	100.763	97.6521	No
SU_DHL_4	Napabucasin	86.1707	93.2224	93.2988	93.7677	94.2598	No
SU_DHL_4	Onalespib	106.763	101.674	103.459	104.21	94.7915	No
SU_DHL_4	Ribociclib	84.3391	101.412	93.7565	93.6845	98.9622	No
SU_DHL_4	SCH772984	92.4039	90.8459	91.0717	92.8577	94.8207	No
SU_DHL_4	Tofacitinib	68.9277	95.0494	106.131	103.298	107.303	No
SU_DHL_4	Vismodegib	97.3068	112.498	107.625	106.087	93.7251	No
SU_DHL_4	Ceritinib	100.581	108.183	106.67	98.5565	96.3564	No
SU_DHL_4	KX2-391	55.0878	100.96	102.714	102.323	91.6045	No
SU_DHL_4	SNS-032	62.5578	103.93	102.66	99.6227	101.776	No
SU_DHL_4	Panobinostat	80.7268	93.1817	95.9519	95.9897	84.7193	No
SU_DHL_4	BMS0345541	82.2988	85.794	90.0072	81.5771	81.4031	No
SU_DHL_4	Duvelisib	76.7105	86.4623	86.6733	82.9143	78.8969	No
SU_DHL_4	Fludarabine	84.1537	95.4875	87.8557	86.592	84.6753	No
SU_DHL_4	GSK690693	56.1027	90.904	88.8578	84.3155	85.3017	No
SU_DHL_4	Imiquimod	91.9739	95.481	93.7429	85.8085	97.1631	No
SU_DHL_4	MI-2	98.1905	103.106	93.432	95.747	92.2736	No
SU_DHL_4	NU7441	93.9247	99.8483	102.353	104.344	107.601	No
SU_DHL_4	RK33	99.3004	97.9929	92.0335	89.7985	91.3179	No
SU_DHL_4	Selumetinib	93.337	92.3522	92.7826	89.5399	96.625	No
SU_DHL_4	Trametinib	98.5392	98.9945	103.636	95.6798	98.6284	No
SU_DHL_4	Zebularine	94.0377	105.378	103.596	105.234	107.608	No
SU_DHL_4	Dasatinib	68.8516	95.5296	93.1943	86.5494	85.8518	No
SU_DHL_4	MITOXANTRONE	67.5867	86.0117	86.0144	86.6092	81.5908	No
SU_DHL_4	Vinorelbine	5.42212	89.055	89.6513	87.6549	97.023	No
SU_DHL_4	Venetoclax	87.9769	95.1705	92.6205	93.6579	92.2132	No
SU_DHL_4	ISRIB	68.9179	79.8066	87.2672	84.4343	84.1909	Yes
SU_DHL_4	Compound 26	73.0872	91.6173	99.7617	92.3075	87.1622	Yes
SU_DHL_4	Encorafenib	89.4717	99.5066	97.9918	96.7196	84.6379	Yes
SU_DHL_4	Foretinib	87.7372	98.1799	92.0611	87.9153	91.5379	Yes
SU_DHL_4	Hydroxychloroquine	98.3795	106.668	104.654	97.2414	93.605	Yes
SU_DHL_4	JNK-IN-8	83.3199	104.892	103.673	101.619	97.4183	Yes
SU_DHL_4	MK-2206	52.8477	93.5098	91.536	97.517	93.7743	Yes
SU_DHL_4	Nutlin-3a	87.1147	87.7336	92.1739	94.0066	99.8073	Yes
SU_DHL_4	PRT062607	47.3525	96.8472	97.3117	97.1198	97.8856	Yes
SU_DHL_4	Ruxolitinib	99.657	106.447	104.826	108.722	103.033	Yes
SU_DHL_4	TAE684	93.1493	105.632	111.82	95.4356	113.149	Yes
SU_DHL_4	TW-37	106.497	110.892	115.665	98.5132	109.065	Yes
SU_DHL_4	AZD7762	32.0455	81.5818	83.1498	80.092	75.7142	Yes
SU_DHL_4	Embelin	88.7137	105.214	103.363	103.636	92.567	Yes
SU_DHL_4	OTX015	85.8619	109.248	107.304	94.3125	102.224	Yes
SU_DHL_4	Dinaciclib	3.88131	77.8972	81.5665	78.7405	81.2425	Yes
SU_DHL_4	Acalabrutinib	81.2015	79.7394	83.6439	88.4624	82.2674	Yes
SU_DHL_4	CU CPT 22	73.7372	102.006	96.1453	92.7853	90.6948	Yes
SU_DHL_4	EPZ-6438	79.0583	102.509	98.4628	91.0484	89.9637	Yes
SU_DHL_4	GDC-0032	55.5625	77.9773	81.8337	79.229	75.6285	Yes
SU_DHL_4	Ibrutinib	58.5073	70.4126	73.1721	69.8087	68.6586	Yes
SU_DHL_4	LY2228820	100.993	100.901	102.901	100.066	104.017	Yes
SU_DHL_4	Motolimod	95.1665	100.198	106.471	102.993	101.362	Yes
SU_DHL_4	Olaparib	54.9197	102.761	100.454	100.348	105.899	Yes
SU_DHL_4	Rapamycin	49.5729	56.3023	47.0736	61.1622	59.5547	Yes
SU_DHL_4	SB 203580	104.143	111.058	105.578	113.687	112.114	Yes
SU_DHL_4	Temsirolimus	48.405	50.2504	59.3068	68.0206	58.9598	Yes
SU_DHL_4	Verdinexor	63.6468	102.763	90.6997	103.194	103.004	Yes
SU_DHL_4	Birinapant	82.2764	88.043	97.9341	88.2692	89.8216	Yes
SU_DHL_4	I-BET726	87.7614	95.5035	96.0468	91.8026	97.8765	Yes
SU_DHL_4	Selinexor	76.4017	92.5544	92.2115	92.3124	88.376	Yes
SU_DHL_4	Navitoclax	71.3691	91.1897	88.9192	88.2958	89.8603	Yes
SU_DHL_4	AGI-6780	71.6742	79.0711	86.1414	87.7137	77.5728	Yes
SU_DHL_4	Dabrafenib	90.8127	98.3314	100.705	96.0233	87.5388	Yes
SU_DHL_4	EVP4593	73.0031	98.9578	93.3797	91.2306	83.8527	Yes
SU_DHL_4	GDC-0152	78.7414	89.1354	91.672	79.4779	90.6493	Yes
SU_DHL_4	IKK-16	84.7997	98.4207	99.2085	96.7435	92.9587	Yes
SU_DHL_4	LY2409881	90.7591	101.887	97.4816	99.934	101.592	Yes
SU_DHL_4	Napabucasin	102.778	108.724	97.7795	104.503	100.835	Yes
SU_DHL_4	Onalespib	86.0669	85.0981	97.3922	95.6522	97.2759	Yes
SU_DHL_4	Ribociclib	71.8188	99.2384	104.158	102.189	98.845	Yes
SU_DHL_4	SCH772984	96.923	110.384	108.101	102.679	107.301	Yes
SU_DHL_4	Tofacitinib	68.2776	109.785	109.376	109.977	95.2541	Yes
SU_DHL_4	Vismodegib	94.82	113.979	115.894	115.487	116.892	Yes
SU_DHL_4	Ceritinib	96.6111	97.5456	95.3816	84.4949	83.1884	Yes
SU_DHL_4	KX2-391	20.6564	105.253	100.271	94.2006	94.4513	Yes
SU_DHL_4	SNS-032	9.00308	93.6945	97.8145	94.2663	88.0819	Yes
SU_DHL_4	Panobinostat	79.2561	91.4251	87.5171	88.9522	82.3539	Yes
SU_DHL_4	BMS0345541	72.2038	89.592	88.1629	84.1813	83.0498	Yes
SU_DHL_4	Duvelisib	31.9863	76.7476	73.3109	72.6527	67.0966	Yes
SU_DHL_4	Fludarabine	87.4384	104.638	91.7145	97.3068	82.0178	Yes
SU_DHL_4	GSK690693	26.5247	96.7585	91.5239	91.0626	86.0187	Yes
SU_DHL_4	Imiquimod	102.212	94.8039	101.228	98.3687	95.4961	Yes
SU_DHL_4	MI-2	87.5711	100.607	95.1951	107.484	99.2437	Yes
SU_DHL_4	NU7441	76.0565	100.936	101.82	104.355	99.6969	Yes
SU_DHL_4	RK33	109.516	113.135	114.903	120.541	97.9827	Yes
SU_DHL_4	Selumetinib	103.28	112.034	103.149	109.95	103.919	Yes
SU_DHL_4	Trametinib	97.0772	106.394	104.588	106.8	102.798	Yes
SU_DHL_4	Zebularine	101.387	106.373	105.727	103.658	92.3249	Yes
SU_DHL_4	Dasatinib	30.1443	78.5184	75.3504	74.5312	76.5685	Yes
SU_DHL_4	MITOXANTRONE	51.206	86.6227	85.5255	92.7291	91.3684	Yes
SU_DHL_4	Vinorelbine	2.80154	56.9101	65.3107	71.9191	75.7926	Yes
SU_DHL_4	Venetoclax	80.4887	86.4001	90.2737	84.1194	85.3443	Yes
SU_DHL_5	ISRIB	70.694	77.7489	81.9877	87.0419	82.573	No
SU_DHL_5	Compound 26	74.5528	81.3339	88.8595	86.9001	86.7341	No
SU_DHL_5	Encorafenib	97.3479	98.5759	101.733	81.5367	87.9518	No
SU_DHL_5	Foretinib	81.7132	88.337	79.544	73.9262	82.1884	No
SU_DHL_5	Hydroxychloroquine	80.04	96.8942	81.4461	78.7697	96.6889	No
SU_DHL_5	JNK-IN-8	89.7605	102.783	93.4107	80.3896	99.2725	No
SU_DHL_5	MK-2206	73.347	102.257	94.5906	100.793	98.9664	No
SU_DHL_5	Nutlin-3a	99.2914	100.592	105.042	105.006	104.261	No
SU_DHL_5	PRT062607	73.8645	118.304	105.634	106.55	109.134	No
SU_DHL_5	Ruxolitinib	101.865	107.087	109.892	107.476	109.288	No
SU_DHL_5	TAE684	100.02	96.2686	111.578	108.53	113.034	No
SU_DHL_5	TW-37	101.131	98.6535	98.1125	109.278	108.448	No
SU_DHL_5	AZD7762	41.6744	97.0322	100.976	100.226	104.164	No
SU_DHL_5	Embelin	99.2699	94.9787	84.8928	95.1645	112.432	No
SU_DHL_5	OTX015	92.5758	99.9244	102.086	95.4161	100.911	No
SU_DHL_5	Dinaciclib	64.6871	96.4931	97.5314	95.053	91.9477	No
SU_DHL_5	Acalabrutinib	64.6602	72.2971	89.9281	89.2519	87.5401	No
SU_DHL_5	CU CPT 22	95.4044	97.414	98.9624	94.2522	90.65	No
SU_DHL_5	EPZ-6438	86.1919	107.492	87.9971	83.8466	100.451	No
SU_DHL_5	GDC-0032	49.4149	82.4417	79.6663	81.0405	80.8615	No
SU_DHL_5	Ibrutinib	80.367	92.5406	88.5097	78.3696	96.5908	No
SU_DHL_5	LY2228820	100.525	102.704	102.544	103.548	102.844	No
SU_DHL_5	Motolimod	99.4488	97.7437	100.642	102.705	111.652	No
SU_DHL_5	Olaparib	69.5788	89.6202	91.6866	100.236	96.526	No
SU_DHL_5	Rapamycin	25.3384	25.3194	33.2685	34.2161	33.9792	No
SU_DHL_5	SB 203580	96.8284	102.353	98.1115	108.561	90.2076	No
SU_DHL_5	Temsirolimus	24.091	31.1422	36.7346	36.9845	42.5684	No
SU_DHL_5	Verdinexor	14.2311	80.7404	86.6066	94.8519	85.1392	No
SU_DHL_5	Birinapant	111.731	112.926	111.962	100.352	115.884	No
SU_DHL_5	I-BET726	98.3358	93.7721	89.1389	87.4762	97.1522	No
SU_DHL_5	Selinexor	54.4261	94.7321	97.9741	82.1396	110.002	No
SU_DHL_5	Navitoclax	82.5144	94.2068	94.1516	87.7163	88.8181	No
SU_DHL_5	AGI-6780	74.1332	79.1186	81.1895	86.7975	83.4925	No
SU_DHL_5	Dabrafenib	90.5721	87.8807	83.8874	82.0205	88.5179	No
SU_DHL_5	EVP4593	73.6413	100.339	97.6337	86.6413	76.5556	No
SU_DHL_5	GDC-0152	104.263	94.3174	85.9896	82.2648	81.2826	No
SU_DHL_5	IKK-16	92.2711	87.4318	80.7123	98.3436	83.2775	No
SU_DHL_5	LY2409881	81.264	97.2647	95.7431	98.3162	80.8904	No
SU_DHL_5	Napabucasin	104.658	105.544	78.5622	106.025	108.589	No
SU_DHL_5	Onalespib	100.997	114.282	104.743	107.99	102.497	No
SU_DHL_5	Ribociclib	75.2779	103.982	99.7401	103.797	101.64	No
SU_DHL_5	SCH772984	82.1086	103.702	92.977	105.158	98.464	No
SU_DHL_5	Tofacitinib	54.1728	101.047	94.2902	94.2849	106.812	No
SU_DHL_5	Vismodegib	97.9634	88.3155	95.1611	91.7782	96.8562	No
SU_DHL_5	Ceritinib	106.795	111.368	111.619	112.163	103.428	No
SU_DHL_5	KX2-391	2.65009	83.8676	96.7485	108.969	101.386	No
SU_DHL_5	SNS-032	96.9596	102.788	104.707	91.8158	98.9189	No
SU_DHL_5	Panobinostat	76.1798	100.517	98.9356	88.6051	94.1699	No
SU_DHL_5	BMS0345541	74.6208	96.1465	80.9184	90.1891	87.0323	No
SU_DHL_5	Duvelisib	61.7547	79.8018	75.9715	71.6173	80.5148	No
SU_DHL_5	Fludarabine	95.0076	99.8728	96.633	98.4885	81.2947	No
SU_DHL_5	GSK690693	48.0315	96.9229	87.7918	94.1838	85.6612	No
SU_DHL_5	Imiquimod	86.8419	103.839	97.8891	105.423	84.6924	No
SU_DHL_5	MI-2	102.541	111.804	100.447	101.102	102.796	No
SU_DHL_5	NU7441	93.0412	96.7237	82.2429	109.761	101.261	No
SU_DHL_5	RK33	100.441	90.4405	94.2218	106.829	107.676	No
SU_DHL_5	Selumetinib	93.4233	88.2222	84.6018	106.282	102.864	No
SU_DHL_5	Trametinib	64.1263	75.9395	76.6152	90.485	96.3356	No
SU_DHL_5	Zebularine	100.976	89.7292	96.9748	109.349	100.641	No
SU_DHL_5	Dasatinib	39.2774	93.455	84.7434	90.8692	85.7149	No
SU_DHL_5	MITOXANTRONE	2.44455	59.5605	68.8523	94.5072	74.998	No
SU_DHL_5	Vinorelbine	1.67254	78.7806	95.8761	105.693	86.2731	No
SU_DHL_5	Venetoclax	83.0171	85.5338	87.6308	91.6417	83.6228	No
SU_DHL_5	ISRIB	61.3032	86.8091	87.4094	88.7265	94.1195	Yes
SU_DHL_5	Compound 26	74.3088	94.4754	88.5636	99.0763	97.5962	Yes
SU_DHL_5	Encorafenib	85.6679	117.835	96.3554	95.5076	102.279	Yes
SU_DHL_5	Foretinib	100.074	111.114	89.2709	98.975	116.727	Yes
SU_DHL_5	Hydroxychloroquine	104.985	109.918	93.4256	100.716	133.218	Yes
SU_DHL_5	JNK-IN-8	105.726	104.389	90.7294	106.544	102.008	Yes
SU_DHL_5	MK-2206	76.0185	90.0788	88.5385	109.605	100.653	Yes
SU_DHL_5	Nutlin-3a	106.982	101.585	96.4047	113.223	107.639	Yes
SU_DHL_5	PRT062607	67.0904	105.126	93.2602	109.448	107.92	Yes
SU_DHL_5	Ruxolitinib	103.911	112.742	97.9057	112.645	110.087	Yes
SU_DHL_5	TAE684	108.293	115.142	107.616	120.658	110.097	Yes
SU_DHL_5	TW-37	111.468	131.039	120.448	118.929	114.137	Yes
SU_DHL_5	AZD7762	46.5113	107.824	102.169	106.25	129.74	Yes
SU_DHL_5	Embelin	94.8478	124.288	116.451	114.805	133.713	Yes
SU_DHL_5	OTX015	88.5805	114.261	108.029	103.557	118.715	Yes
SU_DHL_5	Dinaciclib	74.375	100.055	88.4383	83.4138	78.2012	Yes
SU_DHL_5	Acalabrutinib	61.1515	79.6455	88.4195	90.7134	88.5195	Yes
SU_DHL_5	CU CPT 22	80.2285	93.3778	96.0813	94.651	97.4157	Yes
SU_DHL_5	EPZ-6438	84.0216	79.486	87.4451	91.1653	85.5042	Yes
SU_DHL_5	GDC-0032	39.5364	63.2539	73.4571	78.7093	75.4935	Yes
SU_DHL_5	Ibrutinib	71.7736	68.4515	78.7799	85.7937	72.9316	Yes
SU_DHL_5	LY2228820	86.4906	72.9642	88.4366	102.519	107.892	Yes
SU_DHL_5	Motolimod	97.2502	83.1504	91.1954	102.047	96.9437	Yes
SU_DHL_5	Olaparib	62.6391	90.4454	94.5866	106.399	102.998	Yes
SU_DHL_5	Rapamycin	27.3554	30.7505	33.0261	39.1756	38.6446	Yes
SU_DHL_5	SB 203580	105.962	100.926	104.531	111.825	102.323	Yes
SU_DHL_5	Temsirolimus	28.6785	35.246	37.362	42.5474	42.8743	Yes
SU_DHL_5	Verdinexor	15.934	85.8096	100.581	90.2385	93.446	Yes
SU_DHL_5	Birinapant	90.057	108.07	108.629	106.509	95.2851	Yes
SU_DHL_5	I-BET726	94.057	99.1015	99.1683	97.7087	89.3909	Yes
SU_DHL_5	Selinexor	56.0107	92.3759	99.2585	96.9977	85.3274	Yes
SU_DHL_5	Navitoclax	82.7138	83.7738	85.0041	83.5478	75.8364	Yes
SU_DHL_5	AGI-6780	77.4005	85.2885	88.4621	90.7727	83.4139	Yes
SU_DHL_5	Dabrafenib	86.403	97.4806	101.496	99.6285	90.994	Yes
SU_DHL_5	EVP4593	89.0393	89.6651	93.9299	91.9111	94.4683	Yes
SU_DHL_5	GDC-0152	112.36	99.9525	103.764	110.25	107.462	Yes
SU_DHL_5	IKK-16	101.43	85.9319	93.6171	101.117	106.172	Yes
SU_DHL_5	LY2409881	99.49	90.2498	115.361	101.411	96.3128	Yes
SU_DHL_5	Napabucasin	110.069	93.8692	105.154	109.153	98.6755	Yes
SU_DHL_5	Onalespib	103.414	93.9135	109.335	106.859	98.7924	Yes
SU_DHL_5	Ribociclib	72.9289	94.9658	132.073	105.584	101.885	Yes
SU_DHL_5	SCH772984	90.5268	94.2714	108.336	102.413	102.345	Yes
SU_DHL_5	Tofacitinib	66.1683	99.2298	124.327	111.558	99.9972	Yes
SU_DHL_5	Vismodegib	102.828	116.601	121.935	117.334	104.523	Yes
SU_DHL_5	Ceritinib	107.923	116.749	116.584	102.549	100.723	Yes
SU_DHL_5	KX2-391	2.81471	113.909	116.089	114.23	97.4308	Yes
SU_DHL_5	SNS-032	94.8329	114.294	110.697	105.346	93.3641	Yes
SU_DHL_5	Panobinostat	68.5804	91.5635	85.6268	74.5628	70.4491	Yes
SU_DHL_5	BMS0345541	67.4346	87.3931	92.5823	91.2856	88.2632	Yes
SU_DHL_5	Duvelisib	53.8462	76.1863	76.3087	79.1368	72.4103	Yes
SU_DHL_5	Fludarabine	91.5241	86.799	84.4104	95.2428	90.0999	Yes
SU_DHL_5	GSK690693	35.7326	73.5707	83.4246	102.171	91.996	Yes
SU_DHL_5	Imiquimod	93.3244	77.7451	91.4042	98.1056	92.6123	Yes
SU_DHL_5	MI-2	91.4818	83.0013	79.4541	109.659	100.264	Yes
SU_DHL_5	NU7441	87.8807	84.3072	98.3643	111.268	96.2923	Yes
SU_DHL_5	RK33	104.115	89.0453	90.1323	116.748	100.081	Yes
SU_DHL_5	Selumetinib	93.5756	92.2356	109.106	116.242	100.91	Yes
SU_DHL_5	Trametinib	64.7471	82.6233	89.0952	120.718	83.6723	Yes
SU_DHL_5	Zebularine	109.226	103.093	99.8164	119.7	97.569	Yes
SU_DHL_5	Dasatinib	36.7899	91.2665	90.2381	101.175	91.7283	Yes
SU_DHL_5	MITOXANTRONE	2.79927	66.5528	71.1621	87.8497	80.9813	Yes
SU_DHL_5	Vinorelbine	1.96201	79.0362	85.7048	112.888	92.2488	Yes
SU_DHL_5	Venetoclax	89.7883	87.556	81.6791	83.1958	70.1436	Yes
SU_DHL_6	ISRIB	94.8517	100.557	107.752	105.915	97.8897	No
SU_DHL_6	Compound 26	92.1039	106.095	104.861	101.522	87.2578	No
SU_DHL_6	Encorafenib	97.9934	108.02	94.6026	88.5063	75.2403	No
SU_DHL_6	Foretinib	101.006	117.859	102.083	88.855	80.0506	No
SU_DHL_6	Hydroxychloroquine	107.653	115.471	116.38	84.6278	78.2622	No
SU_DHL_6	JNK-IN-8	109.741	117.822	114.05	87.7269	79.4019	No
SU_DHL_6	MK-2206	73.564	115.172	110.533	81.4789	78.5756	No
SU_DHL_6	Nutlin-3a	115.959	119.987	132.878	106.5	82.4007	No
SU_DHL_6	PRT062607	98.1218	141.108	121.761	98.1582	77.9935	No
SU_DHL_6	Ruxolitinib	111.25	116.817	114.254	99.2144	78.6752	No
SU_DHL_6	TAE684	107.946	119.615	122.334	102.364	88.1298	No
SU_DHL_6	TW-37	114.161	116.649	116.758	116.729	100.772	No
SU_DHL_6	AZD7762	28.8708	101.5	104.418	110.431	102.109	No
SU_DHL_6	Embelin	89.1329	96.2196	102.6	109.529	106.314	No
SU_DHL_6	OTX015	81.7414	98.8712	96.4203	108.121	106.863	No
SU_DHL_6	Dinaciclib	65.5714	93.8623	97.9894	94.3333	93.0146	No
SU_DHL_6	Acalabrutinib	100.597	105.177	107.248	106.201	98.4713	No
SU_DHL_6	CU CPT 22	97.6787	102.079	105.868	97.6853	78.6771	No
SU_DHL_6	EPZ-6438	91.497	105.012	99.6958	82.8609	71.8892	No
SU_DHL_6	GDC-0032	20.855	65.6582	64.3653	52.2718	43.4147	No
SU_DHL_6	Ibrutinib	93.746	113.667	97.4409	74.2372	72.9393	No
SU_DHL_6	LY2228820	115.521	118.335	115.868	83.2479	75.568	No
SU_DHL_6	Motolimod	104.789	115.327	111.263	79.47	80.8544	No
SU_DHL_6	Olaparib	77.5355	120.371	114.303	75.0532	72.1774	No
SU_DHL_6	Rapamycin	67.789	76.284	75.9074	58.8356	54.0105	No
SU_DHL_6	SB 203580	104.475	116.899	111.519	91.3657	82.8017	No
SU_DHL_6	Temsirolimus	68.4693	78.4333	80.7016	69.6673	62.6634	No
SU_DHL_6	Verdinexor	77.102	93.8924	110.581	98.9295	87.8274	No
SU_DHL_6	Birinapant	100.877	114.608	114.672	106.011	95.0538	No
SU_DHL_6	I-BET726	90.7718	94.6418	101.452	109.947	100.77	No
SU_DHL_6	Selinexor	68.907	95.8647	97.5734	97.8421	89.6868	No
SU_DHL_6	Navitoclax	89.4068	104.166	93.9579	94.8488	92.0704	No
SU_DHL_6	AGI-6780	101.65	97.0074	102.067	111.8	94.3424	No
SU_DHL_6	Dabrafenib	100.542	109.311	109.519	91.8361	83.4816	No
SU_DHL_6	EVP4593	92.0297	100.443	91.1111	77.5602	70.2462	No
SU_DHL_6	GDC-0152	112.826	115.441	101.12	79.8652	79.9615	No
SU_DHL_6	IKK-16	107.472	116.516	102.498	71.6735	76.5907	No
SU_DHL_6	LY2409881	113.735	116.125	102.35	77.4647	85.147	No
SU_DHL_6	Napabucasin	109.654	114.599	109.584	74.8111	84.5418	No
SU_DHL_6	Onalespib	119.904	131.798	119.433	73.8064	88.5611	No
SU_DHL_6	Ribociclib	96.9256	129.475	129.586	81.0849	89.056	No
SU_DHL_6	SCH772984	109.116	116.397	114.086	80.7063	85.0238	No
SU_DHL_6	Tofacitinib	86.1644	121.02	123.769	96.0651	92.2256	No
SU_DHL_6	Vismodegib	102.837	116.631	118.058	106.492	102.226	No
SU_DHL_6	Ceritinib	106.566	113.104	116.623	104.909	99.7851	No
SU_DHL_6	KX2-391	20.7473	102.3	108.195	107.039	94.1154	No
SU_DHL_6	SNS-032	81.8214	97.1388	100.29	102.635	90.6177	No
SU_DHL_6	Panobinostat	81.809	97.7601	97.2696	98.2516	93.3883	No
SU_DHL_6	BMS0345541	104.441	107.252	113.358	104.857	100.376	No
SU_DHL_6	Duvelisib	39.1273	57.241	54.3801	46.2929	42.9439	No
SU_DHL_6	Fludarabine	103.329	96.0158	87.1702	74.8468	70.8508	No
SU_DHL_6	GSK690693	83.2259	96.9499	91.0834	70.7323	76.2913	No
SU_DHL_6	Imiquimod	113.745	115.125	91.1106	74.1278	81.0041	No
SU_DHL_6	MI-2	118.793	129.047	97.7182	77.2132	91.545	No
SU_DHL_6	NU7441	101.993	112.91	102.082	66.4411	84.115	No
SU_DHL_6	RK33	109.288	112.798	99.4473	73.1301	87.1285	No
SU_DHL_6	Selumetinib	107.366	110.328	102.182	68.4593	88.4699	No
SU_DHL_6	Trametinib	103.515	106.186	106.452	81.2702	85.7413	No
SU_DHL_6	Zebularine	103.683	116.07	110.561	96.6677	96.2301	No
SU_DHL_6	Dasatinib	29.0589	110.508	104.158	96.1149	92.0168	No
SU_DHL_6	MITOXANTRONE	90.4688	108.119	106.512	103.323	91.3178	No
SU_DHL_6	Vinorelbine	5.14598	90.758	90.9144	88.3676	97.8645	No
SU_DHL_6	Venetoclax	96.6606	98.0501	95.6608	94.0403	91.6897	No
SU_DHL_6	ISRIB	89.3788	95.9729	105.724	101.554	101.059	Yes
SU_DHL_6	Compound 26	76.4808	93.4485	106.991	99.4274	86.2905	Yes
SU_DHL_6	Encorafenib	94.611	95.8009	110.357	96.3909	86.542	Yes
SU_DHL_6	Foretinib	97.0394	99.8953	92.5926	94.499	90.9405	Yes
SU_DHL_6	Hydroxychloroquine	104.988	97.3582	94.4308	100.526	103.897	Yes
SU_DHL_6	JNK-IN-8	103.834	97.3543	98.5325	111.605	107.963	Yes
SU_DHL_6	MK-2206	61.3662	90.7004	104.445	110.134	116.538	Yes
SU_DHL_6	Nutlin-3a	107.322	105.507	112.812	112.465	105.373	Yes
SU_DHL_6	PRT062607	90.5842	106.889	109.414	113.509	109.92	Yes
SU_DHL_6	Ruxolitinib	106.357	109.13	116.569	113.58	108.815	Yes
SU_DHL_6	TAE684	113.77	119.856	122.862	127.27	126.905	Yes
SU_DHL_6	TW-37	113.294	108.965	111.929	108.121	112.019	Yes
SU_DHL_6	AZD7762	16.4266	93.4118	96.8357	94.4675	104.369	Yes
SU_DHL_6	Embelin	102.955	113.332	107.317	111.004	98.0941	Yes
SU_DHL_6	OTX015	83.0326	97.6418	101.216	100.994	97.9202	Yes
SU_DHL_6	Dinaciclib	66.1749	103.404	102.914	101.908	98.6591	Yes
SU_DHL_6	Acalabrutinib	92.9558	97.1235	106.683	96.7471	90.4326	Yes
SU_DHL_6	CU CPT 22	84.7824	97.36	109.606	99.5831	89.0989	Yes
SU_DHL_6	EPZ-6438	81.7735	91.5261	84.0513	87.4156	78.6776	Yes
SU_DHL_6	GDC-0032	11.1245	34.4801	49.061	54.7496	41.4234	Yes
SU_DHL_6	Ibrutinib	74.62	70.9762	84.5946	87.6587	82.3101	Yes
SU_DHL_6	LY2228820	101.675	81.8027	98.1802	113.621	101.121	Yes
SU_DHL_6	Motolimod	108.139	89.7176	99.5159	109.769	108.625	Yes
SU_DHL_6	Olaparib	67.9206	90.0282	104.043	113.385	105.987	Yes
SU_DHL_6	Rapamycin	69.538	72.3598	77.4554	89.9019	85.2514	Yes
SU_DHL_6	SB 203580	104.436	103.139	115.712	115.292	112.978	Yes
SU_DHL_6	Temsirolimus	66.1672	80.726	90.8431	81.5463	79.664	Yes
SU_DHL_6	Verdinexor	63.3751	93.4039	101.633	100.169	99.5165	Yes
SU_DHL_6	Birinapant	105.382	115.405	113.921	106.595	112.613	Yes
SU_DHL_6	I-BET726	83.6945	100.692	101.382	99.4353	94.6743	Yes
SU_DHL_6	Selinexor	70.2121	94.1879	95.6506	98.3508	99.6111	Yes
SU_DHL_6	Navitoclax	91.5874	100.843	99.7508	99.5872	95.3423	Yes
SU_DHL_6	AGI-6780	91.7341	95.9892	91.9644	88.2077	92.2279	Yes
SU_DHL_6	Dabrafenib	94.5437	99.5175	102.198	98.5358	84.8034	Yes
SU_DHL_6	EVP4593	82.5433	94.4893	100.866	86.8432	79.5073	Yes
SU_DHL_6	GDC-0152	106.708	93.5677	100.124	93.716	84.0919	Yes
SU_DHL_6	IKK-16	91.3591	90.1918	101.178	102.43	92.1775	Yes
SU_DHL_6	LY2409881	104.017	87.4232	108.328	111.362	97.1375	Yes
SU_DHL_6	Napabucasin	93.8004	89.0288	118.769	114.974	110.706	Yes
SU_DHL_6	Onalespib	123.594	96.9021	122.018	113.639	103.431	Yes
SU_DHL_6	Ribociclib	103.665	100.914	124.717	107.536	109.037	Yes
SU_DHL_6	SCH772984	89.4343	88.9637	114.002	107.373	99.5899	Yes
SU_DHL_6	Tofacitinib	108.405	120.821	138.9	119.63	120.637	Yes
SU_DHL_6	Vismodegib	101.173	108.951	118.004	108.77	106.281	Yes
SU_DHL_6	Ceritinib	105.58	124.623	115.652	108.985	103.705	Yes
SU_DHL_6	KX2-391	6.76706	116.064	112.407	107.94	104.077	Yes
SU_DHL_6	SNS-032	77.8274	101.573	106.321	104.646	95.4927	Yes
SU_DHL_6	Panobinostat	87.9569	96.6853	103.289	100.297	99.1052	Yes
SU_DHL_6	BMS0345541	97.5184	102.959	105.772	100.583	92.4042	Yes
SU_DHL_6	Duvelisib	20.6134	33.3206	33.2962	31.8487	25.2251	Yes
SU_DHL_6	Fludarabine	87.2064	86.3051	94.7612	82.4696	73.5689	Yes
SU_DHL_6	GSK690693	62.8141	82.6298	95.9786	94.1586	76.1201	Yes
SU_DHL_6	Imiquimod	98.0015	86.0828	98.7503	104.676	82.4018	Yes
SU_DHL_6	MI-2	90.9113	87.7841	104.9	110.497	96.4265	Yes
SU_DHL_6	NU7441	75.3608	88.8908	109.074	117.376	115.422	Yes
SU_DHL_6	RK33	110.654	98.0392	111.809	110.94	102.096	Yes
SU_DHL_6	Selumetinib	98.0604	99.265	114.125	112.39	104.596	Yes
SU_DHL_6	Trametinib	81.4759	91.6957	90.8066	93.5519	83.3389	Yes
SU_DHL_6	Zebularine	86.5215	105.921	110.924	111.55	105.311	Yes
SU_DHL_6	Dasatinib	13.9383	89.6412	92.4738	94.4783	100.217	Yes
SU_DHL_6	MITOXANTRONE	107.784	108.197	106.08	103.245	88.9782	Yes
SU_DHL_6	Vinorelbine	4.02621	63.8385	81.2499	81.3245	88.396	Yes
SU_DHL_6	Venetoclax	92.7792	99.8983	95.0723	100.663	98.0426	Yes
SU_DHL_8	ISRIB	92.5868	93.491	87.6955	92.9292	91.2066	No
SU_DHL_8	Compound 26	95.5249	82.5721	90.2628	94.3276	97.9344	No
SU_DHL_8	Encorafenib	89.5028	93.4582	92.9963	94.1015	92.3738	No
SU_DHL_8	Foretinib	95.483	94.3812	94.6836	94.8993	95.5469	No
SU_DHL_8	Hydroxychloroquine	99.0576	101.873	96.2965	94.7118	95.1874	No
SU_DHL_8	JNK-IN-8	102.87	100.005	96.1041	96.2006	97.1334	No
SU_DHL_8	MK-2206	88.0547	83.5385	82.4412	81.0918	98.5357	No
SU_DHL_8	Nutlin-3a	102.755	99.5611	101.001	93.5276	96.1269	No
SU_DHL_8	PRT062607	97.3738	101.891	100.155	93.0026	98.177	No
SU_DHL_8	Ruxolitinib	102.184	100.141	101.527	89.5538	95.0269	No
SU_DHL_8	TAE684	100.166	103.23	97.5538	94.2376	104.41	No
SU_DHL_8	TW-37	96.2823	102.82	94.3138	92.5098	96.2832	No
SU_DHL_8	AZD7762	85.1298	98.6673	93.1945	93.7038	99.5385	No
SU_DHL_8	Embelin	95.6012	95.6171	98.9756	98.3706	95.0785	No
SU_DHL_8	OTX015	99.7249	102.882	102.314	102.213	102.889	No
SU_DHL_8	Dinaciclib	69.3377	98.3891	99.5886	102.892	96.7779	No
SU_DHL_8	Acalabrutinib	85.9681	89.9647	88.017	90.899	84.0444	No
SU_DHL_8	CU CPT 22	87.737	83.5568	93.8931	93.0614	83.3107	No
SU_DHL_8	EPZ-6438	94.3598	84.3458	97.2183	92.1551	88.9044	No
SU_DHL_8	GDC-0032	85.4541	89.0922	91.114	88.5317	89.0532	No
SU_DHL_8	Ibrutinib	94.1051	98.6173	95.7076	92.4699	92.3095	No
SU_DHL_8	LY2228820	90.6994	96.448	97.3829	95.7738	94.3605	No
SU_DHL_8	Motolimod	102.49	102.547	97.4706	92.5503	98.2418	No
SU_DHL_8	Olaparib	62.3567	101.514	102.582	93.2748	97.4125	No
SU_DHL_8	Rapamycin	57.4824	59.9785	58.5835	51.9313	61.3213	No
SU_DHL_8	SB 203580	99.9658	99.3197	95.7272	87.6483	99.7524	No
SU_DHL_8	Temsirolimus	56.6435	60.9005	55.916	51.7861	58.9677	No
SU_DHL_8	Verdinexor	72.7433	96.2443	91.4145	88.0825	96.8491	No
SU_DHL_8	Birinapant	95.3014	96.8024	92.3991	94.2936	99.8516	No
SU_DHL_8	I-BET726	90.7194	96.6772	94.4664	100.351	103.409	No
SU_DHL_8	Selinexor	90.214	101.08	102.299	100.479	100.977	No
SU_DHL_8	Navitoclax	91.964	100.589	100.582	99.5059	99.1427	No
SU_DHL_8	AGI-6780	90.3746	73.1916	90.406	87.6289	86.197	No
SU_DHL_8	Dabrafenib	92.7276	96.3342	84.5849	77.6496	90.8466	No
SU_DHL_8	EVP4593	75.8396	96.019	96.0508	97.1387	93.3659	No
SU_DHL_8	GDC-0152	82.9363	97.5174	98.3919	97.1183	91.5618	No
SU_DHL_8	IKK-16	100.206	98.3512	99.0434	100.295	92.6653	No
SU_DHL_8	LY2409881	93.3612	98.0818	99.18	101.038	93.513	No
SU_DHL_8	Napabucasin	90.092	92.4618	91.2498	4.2283	3.33633	No
SU_DHL_8	Onalespib	99.6117	101.862	97.091	97.437	97.4738	No
SU_DHL_8	Ribociclib	84.8902	104.759	92.9944	99.2651	102.234	No
SU_DHL_8	SCH772984	96.1677	98.0037	89.1378	91.209	101.831	No
SU_DHL_8	Tofacitinib	70.4566	101.277	93.2079	96.8404	99.7592	No
SU_DHL_8	Vismodegib	99.2651	98.6475	91.6481	95.5457	102.342	No
SU_DHL_8	Ceritinib	99.6033	94.8303	93.1165	97.7236	102.62	No
SU_DHL_8	KX2-391	26.4456	95.889	97.9286	98.4754	100.731	No
SU_DHL_8	SNS-032	101.953	101.628	106.092	102.634	99.8493	No
SU_DHL_8	Panobinostat	95.2906	100.121	103.934	98.7895	98.5202	No
SU_DHL_8	BMS0345541	87.895	79.2243	91.9292	85.7075	85.4024	No
SU_DHL_8	Duvelisib	85.4279	86.8721	84.8225	80.1106	83.025	No
SU_DHL_8	Fludarabine	90.7644	95.4687	85.7926	93.4395	92.4346	No
SU_DHL_8	GSK690693	95.4556	96.4994	99.475	83.5497	94.7107	No
SU_DHL_8	Imiquimod	99.0799	98.0526	98.8379	93.0635	94.527	No
SU_DHL_8	MI-2	95.6438	97.5874	100.877	94.7475	95.3125	No
SU_DHL_8	NU7441	99.1394	101.537	94.0086	89.9107	93.5824	No
SU_DHL_8	RK33	101.369	102.137	91.5362	98.4476	106.115	No
SU_DHL_8	Selumetinib	97.1345	100.137	92.4704	97.3486	99.1497	No
SU_DHL_8	Trametinib	93.8828	89.9783	71.2444	88.9043	93.4863	No
SU_DHL_8	Zebularine	99.7643	93.9697	92.0163	95.3255	99.1558	No
SU_DHL_8	Dasatinib	88.6722	86.0531	86.9027	94.2379	95.1372	No
SU_DHL_8	MITOXANTRONE	30.1446	88.2659	95.1791	99.243	99.9662	No
SU_DHL_8	Vinorelbine	23.8434	94.7299	97.5241	98.9248	101.226	No
SU_DHL_8	Venetoclax	95.3215	99.0224	101.292	97.9675	93.9077	No
SU_DHL_8	ISRIB	90.78	96.6197	106.536	107.991	92.8936	Yes
SU_DHL_8	Compound 26	93.3726	95.1852	98.2759	108.547	97.6936	Yes
SU_DHL_8	Encorafenib	92.5803	104.229	95.0586	102.006	89.8471	Yes
SU_DHL_8	Foretinib	92.1603	91.6462	91.2687	110.888	95.8725	Yes
SU_DHL_8	Hydroxychloroquine	100.181	106.233	98.9334	96.4606	98.333	Yes
SU_DHL_8	JNK-IN-8	104.242	107.589	99.6432	112.154	99.2651	Yes
SU_DHL_8	MK-2206	99.4342	107.05	99.6161	107.271	108.13	Yes
SU_DHL_8	Nutlin-3a	106.582	113.095	111.506	116.966	97.1479	Yes
SU_DHL_8	PRT062607	100.231	105.298	103.819	113.53	83.7354	Yes
SU_DHL_8	Ruxolitinib	108.886	108.495	108.668	111.017	100.555	Yes
SU_DHL_8	TAE684	97.5893	107.637	112.931	113.332	86.5208	Yes
SU_DHL_8	TW-37	101.879	106.574	103.006	106.251	109.067	Yes
SU_DHL_8	AZD7762	88.9468	101.632	104.49	110.221	101.454	Yes
SU_DHL_8	Embelin	99.6602	100.116	105.737	106.864	101.308	Yes
SU_DHL_8	OTX015	94.0683	98.6914	103.948	106.407	97.5417	Yes
SU_DHL_8	Dinaciclib	59.8824	92.5333	98.069	97.6431	88.0787	Yes
SU_DHL_8	Acalabrutinib	89.2627	89.9135	81.6391	86.7404	91.7226	Yes
SU_DHL_8	CU CPT 22	79.1694	91.8568	88.6765	77.9996	82.7102	Yes
SU_DHL_8	EPZ-6438	84.5335	83.4495	85.6239	74.4152	82.0479	Yes
SU_DHL_8	GDC-0032	80.9366	85.9946	84.7778	72.2853	85.907	Yes
SU_DHL_8	Ibrutinib	83.1442	89.7081	83.6552	87.5978	87.9254	Yes
SU_DHL_8	LY2228820	79.7788	85.0988	87.4031	76.0121	100.786	Yes
SU_DHL_8	Motolimod	92.8204	84.4911	92.449	93.7685	100.049	Yes
SU_DHL_8	Olaparib	56.1713	86.7085	78.5327	84.5115	104.592	Yes
SU_DHL_8	Rapamycin	51.57	62.6202	59.1061	55.2213	62.4363	Yes
SU_DHL_8	SB 203580	86.8163	96.604	85.8094	79.7952	111.78	Yes
SU_DHL_8	Temsirolimus	53.2098	61.7757	57.2883	56.6326	60.7327	Yes
SU_DHL_8	Verdinexor	67.8624	86.3465	81.1487	82.6568	93.3068	Yes
SU_DHL_8	Birinapant	91.1131	100.168	102.656	75.3134	96.047	Yes
SU_DHL_8	I-BET726	82.9024	95.1691	81.4598	83.3412	94.0362	Yes
SU_DHL_8	Selinexor	79.1232	91.3005	88.1929	79.1297	103.91	Yes
SU_DHL_8	Navitoclax	87.0353	92.3642	89.0798	84.6912	89.3592	Yes
SU_DHL_8	AGI-6780	102.371	95.7215	96.102	103.701	97.8212	Yes
SU_DHL_8	Dabrafenib	104.862	91.87	93.4517	88.2814	106.65	Yes
SU_DHL_8	EVP4593	92.7679	104.528	94.6946	79.6952	104.678	Yes
SU_DHL_8	GDC-0152	112.533	96.9112	95.5312	75.0605	109.506	Yes
SU_DHL_8	IKK-16	105.906	103.714	94.57	91.3161	96.3273	Yes
SU_DHL_8	LY2409881	105.681	94.3578	104.886	81.1829	106.854	Yes
SU_DHL_8	Napabucasin	110.326	116.017	114.423	113.809	110.669	Yes
SU_DHL_8	Onalespib	112.342	104.898	109.804	90.416	113.506	Yes
SU_DHL_8	Ribociclib	96.6416	104.077	92.2412	92.7678	91.1725	Yes
SU_DHL_8	SCH772984	105.198	106.782	107.135	104.906	112.383	Yes
SU_DHL_8	Tofacitinib	80.6632	106.54	84.1128	102.605	104.325	Yes
SU_DHL_8	Vismodegib	106.778	106.033	105.085	98.8795	112.086	Yes
SU_DHL_8	Ceritinib	106.286	101.994	100.779	79.71	108.892	Yes
SU_DHL_8	KX2-391	31.8123	101.519	103.836	93.6041	101.124	Yes
SU_DHL_8	SNS-032	103.155	101.187	100.931	89.4644	104.606	Yes
SU_DHL_8	Panobinostat	92.5614	93.4873	90.6738	86.0331	96.4964	Yes
SU_DHL_8	BMS0345541	80.3756	93.9969	93.7574	85.0998	84.1139	Yes
SU_DHL_8	Duvelisib	72.1571	84.7081	90.9835	98.0367	71.6202	Yes
SU_DHL_8	Fludarabine	78.0934	87.1822	89.5587	105.999	72.7884	Yes
SU_DHL_8	GSK690693	81.7296	83.5994	87.5245	99.2372	72.4479	Yes
SU_DHL_8	Imiquimod	88.5167	85.7616	90.2539	113.153	86.4506	Yes
SU_DHL_8	MI-2	79.5118	87.2325	94.5707	113.182	73.5888	Yes
SU_DHL_8	NU7441	95.0721	85.3194	100.835	110.378	92.8033	Yes
SU_DHL_8	RK33	83.9814	88.9499	108.317	95.8164	81.8957	Yes
SU_DHL_8	Selumetinib	84.7774	89.9858	111.277	96.1789	78.1207	Yes
SU_DHL_8	Trametinib	78.0084	85.2752	89.0943	87.2825	83.2199	Yes
SU_DHL_8	Zebularine	86.0965	89.2172	104.901	115.221	75.5856	Yes
SU_DHL_8	Dasatinib	74.0032	90.0539	97.8001	104.855	74.6781	Yes
SU_DHL_8	MITOXANTRONE	31.3798	86.8396	97.9204	98.5096	79.0808	Yes
SU_DHL_8	Vinorelbine	21.0927	85.4966	97.1854	105.548	75.767	Yes
SU_DHL_8	Venetoclax	84.736	91.3045	88.3145	96.19	81.5126	Yes
SU_DHL_10	ISRIB	82.9581	86.5028	83.7654	94.3012	82.5374	No
SU_DHL_10	Compound 26	105.237	112.575	118.369	111.134	107.628	No
SU_DHL_10	Encorafenib	100.626	97.589	84.3595	99.1464	94.4997	No
SU_DHL_10	Foretinib	108.013	97.2591	100.398	94.0183	89.2187	No
SU_DHL_10	Hydroxychloroquine	109.619	108.133	108.337	116.574	110.033	No
SU_DHL_10	JNK-IN-8	107.055	104.876	109.659	126.609	108.142	No
SU_DHL_10	MK-2206	107.186	107.514	112.306	98.4855	105.553	No
SU_DHL_10	Nutlin-3a	124.195	129.164	120.397	138.487	126.902	No
SU_DHL_10	PRT062607	110.264	101.689	104.501	111.901	98.9104	No
SU_DHL_10	Ruxolitinib	103.254	100.363	108.821	111.713	103.91	No
SU_DHL_10	TAE684	112.872	117.336	115.691	129.383	115.026	No
SU_DHL_10	TW-37	108.413	114.507	108.866	110.463	106.568	No
SU_DHL_10	AZD7762	83.0152	99.9026	105.817	103.178	90.3142	No
SU_DHL_10	Embelin	103.492	95.9169	98.6567	105.031	93.5303	No
SU_DHL_10	OTX015	82.7952	86.5082	97.789	108.83	85.4684	No
SU_DHL_10	Dinaciclib	49.877	83.2396	92.7923	99.7883	92.6972	No
SU_DHL_10	Acalabrutinib	84.4088	77.5363	113.053	84.8103	100.41	No
SU_DHL_10	CU CPT 22	106.14	98.8868	95.0619	103.845	84.7844	No
SU_DHL_10	EPZ-6438	99.4902	111.359	111.743	98.1571	108.09	No
SU_DHL_10	GDC-0032	86.8868	89.1911	104.238	111.737	93.6415	No
SU_DHL_10	Ibrutinib	110.517	115.283	116.184	105.016	101.728	No
SU_DHL_10	LY2228820	124.221	101.791	116.923	112.259	102.656	No
SU_DHL_10	Motolimod	118.018	106.991	115.579	129.355	113.424	No
SU_DHL_10	Olaparib	40.8714	86.3052	106.436	90.184	86.8681	No
SU_DHL_10	Rapamycin	50.5244	57.6935	59.7213	65.6715	61.9899	No
SU_DHL_10	SB 203580	111.299	111.028	105.755	112.153	108.235	No
SU_DHL_10	Temsirolimus	53.1609	61.7074	66.9721	59.671	61.6921	No
SU_DHL_10	Verdinexor	89.2157	96.6586	102.558	111.12	91.4688	No
SU_DHL_10	Birinapant	103.316	99.7458	108.594	106.988	100.168	No
SU_DHL_10	I-BET726	91.3305	94.0607	100.317	101.101	88.6481	No
SU_DHL_10	Selinexor	90.1353	89.7051	91.0216	78.0279	82.5241	No
SU_DHL_10	Navitoclax	87.3195	90.5712	91.0451	81.7743	82.5469	No
SU_DHL_10	AGI-6780	88.8502	77.6083	89.2714	84.7285	92.8064	No
SU_DHL_10	Dabrafenib	115.014	108.718	108.315	111.335	106.012	No
SU_DHL_10	EVP4593	80.3013	91.1931	99.0864	103.332	109.186	No
SU_DHL_10	GDC-0152	112.289	92.8792	107.379	105.123	84.5936	No
SU_DHL_10	IKK-16	125.031	98.8154	114.714	117.102	97.3904	No
SU_DHL_10	LY2409881	122.532	92.4848	114.838	110.545	105.367	No
SU_DHL_10	Napabucasin	117.875	96.8205	113.671	99.4172	82.8086	No
SU_DHL_10	Onalespib	125.129	106.077	122.069	133.55	115.601	No
SU_DHL_10	Ribociclib	99.2475	102.315	106.181	107.311	101.887	No
SU_DHL_10	SCH772984	103.655	97.2899	106.662	113.633	99.1997	No
SU_DHL_10	Tofacitinib	94.8834	112.391	120.396	103.94	107.659	No
SU_DHL_10	Vismodegib	108.865	110.591	107.295	108.95	96.3079	No
SU_DHL_10	Ceritinib	101.737	95.1388	114.012	99.3043	104.993	No
SU_DHL_10	KX2-391	7.43424	99.8574	113.53	101.914	103.33	No
SU_DHL_10	SNS-032	96.5519	88.5226	103.188	100.438	102.17	No
SU_DHL_10	Panobinostat	82.5653	82.85	94.5843	93.7187	83.0188	No
SU_DHL_10	BMS0345541	90.1404	84.0868	115.499	86.0469	72.7675	No
SU_DHL_10	Duvelisib	91.9831	89.5533	81.8168	84.6171	86.9783	No
SU_DHL_10	Fludarabine	97.1279	107.992	120.554	88.9176	84.3989	No
SU_DHL_10	GSK690693	95.8791	97.5729	105.151	102.4	109.579	No
SU_DHL_10	Imiquimod	121.934	105.724	125.671	112.772	96.6386	No
SU_DHL_10	MI-2	112.408	105.07	121.279	121.197	116.377	No
SU_DHL_10	NU7441	125.448	118.283	117.041	122.502	120.814	No
SU_DHL_10	RK33	119.763	114.964	113.248	110.727	112.826	No
SU_DHL_10	Selumetinib	102.482	108.089	113.096	99.2821	84.5976	No
SU_DHL_10	Trametinib	107.247	107.13	117.254	106.916	112.398	No
SU_DHL_10	Zebularine	109.64	101.194	106.657	104.637	86.494	No
SU_DHL_10	Dasatinib	54.0458	97.551	110.052	104.808	95.2219	No
SU_DHL_10	MITOXANTRONE	76.341	96.8352	98.1481	105.929	101.289	No
SU_DHL_10	Vinorelbine	2.79646	76.0385	95.8748	86.2912	96.6409	No
SU_DHL_10	Venetoclax	93.529	91.6582	94.3649	91.0289	76.0514	No
SU_DHL_10	ISRIB	118.1	116.321	117.009	134.945	111.773	Yes
SU_DHL_10	Compound 26	123.194	125.952	114.365	112.681	84.156	Yes
SU_DHL_10	Encorafenib	125.413	123.898	108.042	78.9999	65.99	Yes
SU_DHL_10	Foretinib	124.257	128.799	115.18	72.1875	63.259	Yes
SU_DHL_10	Hydroxychloroquine	140.259	142.552	124.532	77.1949	66.3877	Yes
SU_DHL_10	JNK-IN-8	127.63	142.271	130.505	79.1593	74.0961	Yes
SU_DHL_10	MK-2206	146.867	158.614	150.458	84.301	83.0752	Yes
SU_DHL_10	Nutlin-3a	147.589	151.828	143.276	82.9564	22.9129	Yes
SU_DHL_10	PRT062607	126.588	137.77	135.658	79.3585	70.9144	Yes
SU_DHL_10	Ruxolitinib	118.582	124.806	127.389	84.6911	99.3241	Yes
SU_DHL_10	TAE684	117.592	137.648	143.823	108.843	108.779	Yes
SU_DHL_10	TW-37	121.776	130.964	126.037	117.785	95.5135	Yes
SU_DHL_10	AZD7762	95.8937	116.336	114.616	104.6	102.703	Yes
SU_DHL_10	Embelin	119.755	134.505	124.27	118.743	124.478	Yes
SU_DHL_10	OTX015	101.895	113.617	112.275	105.921	109.529	Yes
SU_DHL_10	Dinaciclib	59.0992	112.306	106.404	104.029	105.073	Yes
SU_DHL_10	Acalabrutinib	126.481	114.585	119.097	102.203	118.569	Yes
SU_DHL_10	CU CPT 22	119.147	115.668	112.047	107.999	84.6996	Yes
SU_DHL_10	EPZ-6438	108.732	121.441	103.43	83.8229	14.2505	Yes
SU_DHL_10	GDC-0032	102.219	117.319	104.043	11.7967	54.3284	Yes
SU_DHL_10	Ibrutinib	119.634	130.043	105.091	62.7081	60.998	Yes
SU_DHL_10	LY2228820	122.816	129.868	112.388	64.9005	67.0042	Yes
SU_DHL_10	Motolimod	137.294	137.449	119.208	68.2998	60.3983	Yes
SU_DHL_10	Olaparib	46.6405	139.714	129.362	76.8763	67.8629	Yes
SU_DHL_10	Rapamycin	56.8881	69.0134	65.4039	35.4742	30.1735	Yes
SU_DHL_10	SB 203580	131.215	136.054	126.348	85.6251	80.5455	Yes
SU_DHL_10	Temsirolimus	54.0048	70.4462	77.1029	46.646	40.2015	Yes
SU_DHL_10	Verdinexor	99.297	136.572	136.497	107.028	97.5914	Yes
SU_DHL_10	Birinapant	118.085	123.599	124.636	134.27	107.025	Yes
SU_DHL_10	I-BET726	119.269	123.864	125.526	116.04	108.882	Yes
SU_DHL_10	Selinexor	112.354	116.49	120.215	124.041	118.745	Yes
SU_DHL_10	Navitoclax	109.05	110.218	109.425	114.917	107.487	Yes
SU_DHL_10	AGI-6780	122.253	119.833	120.594	115.86	121.928	Yes
SU_DHL_10	Dabrafenib	127.112	128.021	125.152	100.09	98.9937	Yes
SU_DHL_10	EVP4593	119.593	118.277	98.156	69.6502	67.0035	Yes
SU_DHL_10	GDC-0152	135.048	117.264	104.819	66.7726	74.7322	Yes
SU_DHL_10	IKK-16	139.061	138.419	106.076	21.8151	84.2933	Yes
SU_DHL_10	LY2409881	143.264	128.118	112.639	66.431	81.2577	Yes
SU_DHL_10	Napabucasin	154.979	159.228	125.779	62.6556	111.153	Yes
SU_DHL_10	Onalespib	157.316	144.218	120.006	68.884	103.946	Yes
SU_DHL_10	Ribociclib	119.489	131.525	118.776	60.685	76.8992	Yes
SU_DHL_10	SCH772984	126.055	124.082	125.176	75.3462	84.8515	Yes
SU_DHL_10	Tofacitinib	99.8742	134.291	145.199	98.7754	94.1363	Yes
SU_DHL_10	Vismodegib	122.5	122.609	126.046	103.49	109.6	Yes
SU_DHL_10	Ceritinib	120.328	125.134	121.179	102.832	104.231	Yes
SU_DHL_10	KX2-391	13.7914	127.234	137.494	127.844	119.496	Yes
SU_DHL_10	SNS-032	101.019	115.239	123.402	104.551	95.7546	Yes
SU_DHL_10	Panobinostat	100.134	109.758	114.485	108.806	111.247	Yes
SU_DHL_10	BMS0345541	120.357	118.127	121.349	112.678	108.724	Yes
SU_DHL_10	Duvelisib	101.386	107.837	98.2935	80.3245	86.0875	Yes
SU_DHL_10	Fludarabine	119.445	111.815	88.9176	65.0755	77.6474	Yes
SU_DHL_10	GSK690693	113.909	105.931	90.2972	57.6598	76.3459	Yes
SU_DHL_10	Imiquimod	140.245	120.094	31.5774	14.9808	77.2955	Yes
SU_DHL_10	MI-2	131.19	126.188	32.3342	57.946	83.2621	Yes
SU_DHL_10	NU7441	121.121	134.388	109.126	14.3572	80.3224	Yes
SU_DHL_10	RK33	146.409	134.708	107.291	77.0937	116.598	Yes
SU_DHL_10	Selumetinib	121.751	130.513	113.365	82.7552	96.5875	Yes
SU_DHL_10	Trametinib	122.546	124.777	107.38	85.427	93.595	Yes
SU_DHL_10	Zebularine	127.826	136.025	128.526	110.698	129.884	Yes
SU_DHL_10	Dasatinib	63.8457	116.059	125.253	107.931	106.89	Yes
SU_DHL_10	MITOXANTRONE	82.7916	123.396	128.449	131.313	132.904	Yes
SU_DHL_10	Vinorelbine	3.27198	107.233	126.589	122.169	125.275	Yes
SU_DHL_10	Venetoclax	112.164	107.97	117.188	113.636	110.232	Yes
SU_DHL_16	ISRIB	60.5374	66.8238	67.1659	64.6447	64.213	No
SU_DHL_16	Compound 26	73.3698	80.0551	83.6442	79.8763	72.6405	No
SU_DHL_16	Encorafenib	81.351	90.3854	86.8871	83.1179	70.9729	No
SU_DHL_16	Foretinib	75.0557	86.382	86.8299	80.525	87.8389	No
SU_DHL_16	Hydroxychloroquine	84.0441	92.0808	85.4963	89.5478	104.653	No
SU_DHL_16	JNK-IN-8	86.2118	90.042	88.024	81.092	73.1067	No
SU_DHL_16	MK-2206	70.7911	88.8103	85.2351	92.1004	93.0182	No
SU_DHL_16	Nutlin-3a	82.4368	114.079	91.7922	87.3805	84.8072	No
SU_DHL_16	PRT062607	63.7338	106.008	100.891	100.768	82.4382	No
SU_DHL_16	Ruxolitinib	96.6958	114.901	82.9157	89.7742	100.926	No
SU_DHL_16	TAE684	93.6679	111.384	114.94	113.453	106.078	No
SU_DHL_16	TW-37	92.8784	100.445	94.2624	92.9286	78.4569	No
SU_DHL_16	AZD7762	39.4555	85.195	86.8927	88.2586	81.9605	No
SU_DHL_16	Embelin	68.209	87.6745	93.0945	87.0701	92.895	No
SU_DHL_16	OTX015	60.0101	83.977	85.847	83.8344	80.5379	No
SU_DHL_16	Dinaciclib	53.0521	66.9744	68.0561	66.2244	67.01	No
SU_DHL_16	Acalabrutinib	64.6744	71.8361	66.0666	69.9495	66.1759	No
SU_DHL_16	CU CPT 22	73.5883	83.6363	83.5725	82.4107	78.1309	No
SU_DHL_16	EPZ-6438	81.0511	86.0282	89.7115	84.2218	72.246	No
SU_DHL_16	GDC-0032	56.0295	72.9749	77.6952	77.8882	65.9619	No
SU_DHL_16	Ibrutinib	64.2396	73.7762	75.2734	82.4432	71.0574	No
SU_DHL_16	LY2228820	83.4698	85.497	83.7661	90.6627	84.2184	No
SU_DHL_16	Motolimod	88.2188	92.5732	85.9574	88.1547	87.2299	No
SU_DHL_16	Olaparib	51.6707	76.0586	109.371	110.155	102.681	No
SU_DHL_16	Rapamycin	33.7811	34.9479	40.0043	41.6402	38.1608	No
SU_DHL_16	SB 203580	76.4408	79.2694	89.1508	88.2001	85.5367	No
SU_DHL_16	Temsirolimus	31.8168	37.0836	39.3861	38.3735	43.1511	No
SU_DHL_16	Verdinexor	46.8024	80.828	92.0685	84.7349	91.3941	No
SU_DHL_16	Birinapant	68.8938	93.0619	93.7109	90.0633	85.8887	No
SU_DHL_16	I-BET726	70.8346	87.3468	89.0567	87.1351	86.5766	No
SU_DHL_16	Selinexor	58.4904	83.51	84.797	81.7157	81.28	No
SU_DHL_16	Navitoclax	64.7666	67.5524	67.9434	67.4996	63.4881	No
SU_DHL_16	AGI-6780	61.1049	67.2872	69.7323	69.2784	64.2301	No
SU_DHL_16	Dabrafenib	70.7951	82.2954	80.2368	91.3855	72.0887	No
SU_DHL_16	EVP4593	73.2655	87.0653	89.9046	79.0174	75.9269	No
SU_DHL_16	GDC-0152	80.6901	89.1621	83.7891	84.0418	78.7974	No
SU_DHL_16	IKK-16	85.208	89.475	93.8212	77.4611	81.4472	No
SU_DHL_16	LY2409881	82.7717	88.1001	85.7318	91.4773	85.2146	No
SU_DHL_16	Napabucasin	84.9536	93.0246	97.8825	109.758	96.0627	No
SU_DHL_16	Onalespib	93.9269	89.1267	88.3875	90.9559	88.5101	No
SU_DHL_16	Ribociclib	59.1557	77.6126	82.6971	94.7291	92.508	No
SU_DHL_16	SCH772984	87.0768	77.289	100.423	88.214	75.6419	No
SU_DHL_16	Tofacitinib	56.7946	103.718	108.123	77.86	85.6073	No
SU_DHL_16	Vismodegib	87.6011	96.494	102.219	79.9312	102.282	No
SU_DHL_16	Ceritinib	53.4101	93.1169	91.6555	108.376	84.8073	No
SU_DHL_16	KX2-391	8.9436	89.653	86.8049	91.6312	85.6339	No
SU_DHL_16	SNS-032	70.8471	85.1069	98.6524	79.3336	83.2892	No
SU_DHL_16	Panobinostat	59.1139	68.0707	65.5436	61.2652	61.3542	No
SU_DHL_16	BMS0345541	63.7186	72.7783	70.5917	65.3341	70.9909	No
SU_DHL_16	Duvelisib	59.1503	72.3134	66.3332	66.5845	66.9052	No
SU_DHL_16	Fludarabine	77.7962	89.6991	80.232	78.143	73.752	No
SU_DHL_16	GSK690693	61.6978	84.4089	80.1538	86.9922	78.4607	No
SU_DHL_16	Imiquimod	83.8141	86.469	81.4476	109.458	83.8219	No
SU_DHL_16	MI-2	86.6845	83.5796	82.302	82.4917	85.6357	No
SU_DHL_16	NU7441	86.2922	85.9428	93.3102	95.866	82.1639	No
SU_DHL_16	RK33	81.4342	111.337	98.3624	92.6166	94.2125	No
SU_DHL_16	Selumetinib	74.9411	90.2985	88.4009	115.364	86.1446	No
SU_DHL_16	Trametinib	76.5629	76.169	73.6027	102.294	78.3542	No
SU_DHL_16	Zebularine	82.0076	92.1613	92.2879	112.497	75.8355	No
SU_DHL_16	Dasatinib	28.1982	61.0396	65.2169	66.7571	67.9057	No
SU_DHL_16	MITOXANTRONE	55.2651	91.196	92.6529	93.0117	86.0932	No
SU_DHL_16	Vinorelbine	4.98916	77.6935	71.4398	93.0818	82.2246	No
SU_DHL_16	Venetoclax	60.8466	67.6902	63.8112	65.3882	64.0173	No
SU_DHL_16	ISRIB	52.7514	46.8478	59.8024	64.0352	60.0509	Yes
SU_DHL_16	Compound 26	75.3022	97.4131	98.872	110.066	92.7321	Yes
SU_DHL_16	Encorafenib	79.6559	107.788	85.3114	109.558	91.372	Yes
SU_DHL_16	Foretinib	108.577	103.525	94.7259	103.961	102.118	Yes
SU_DHL_16	Hydroxychloroquine	105.211	92.7908	94.5882	124.529	110.786	Yes
SU_DHL_16	JNK-IN-8	111.716	76.0542	88.4368	137.822	96.6538	Yes
SU_DHL_16	MK-2206	62.7819	91.4762	96.4065	119.421	128.904	Yes
SU_DHL_16	Nutlin-3a	98.1166	107.467	103.755	139.709	111.673	Yes
SU_DHL_16	PRT062607	73.088	116.449	111.69	118.68	112.28	Yes
SU_DHL_16	Ruxolitinib	107.88	117.84	114.782	143.642	114.894	Yes
SU_DHL_16	TAE684	80.5718	111.906	109.508	144.288	110.072	Yes
SU_DHL_16	TW-37	108.241	103.634	111.053	118.501	115.341	Yes
SU_DHL_16	AZD7762	23.8238	110.849	99.8461	111.344	114.306	Yes
SU_DHL_16	Embelin	98.0029	110.746	113.646	126.996	95.3794	Yes
SU_DHL_16	OTX015	57.5279	108.659	109.34	123.731	102.594	Yes
SU_DHL_16	Dinaciclib	26.3916	86.6153	90.5665	92.7847	89.4949	Yes
SU_DHL_16	Acalabrutinib	50.9152	57.8052	58.1154	58.2946	52.7291	Yes
SU_DHL_16	CU CPT 22	29.7814	98.6582	96.1915	84.7324	82.3108	Yes
SU_DHL_16	EPZ-6438	53.2216	95.8584	90.4629	80.0701	80.5365	Yes
SU_DHL_16	GDC-0032	24.5431	60.3264	63.2796	62.3844	72.4393	Yes
SU_DHL_16	Ibrutinib	43.0903	65.9722	65.3344	74.2644	98.7431	Yes
SU_DHL_16	LY2228820	91.8807	87.3389	88.6944	95.5121	108.824	Yes
SU_DHL_16	Motolimod	91.9054	87.7024	69.7664	108.805	100.739	Yes
SU_DHL_16	Olaparib	11.4177	102.879	97.6436	97.1358	107.659	Yes
SU_DHL_16	Rapamycin	10.3441	14.7666	14.7855	16.0397	16.8678	Yes
SU_DHL_16	SB 203580	99.7132	110.265	108.492	96.3011	108.186	Yes
SU_DHL_16	Temsirolimus	12.2555	16.113	18.9045	16.7763	20.7708	Yes
SU_DHL_16	Verdinexor	17.1718	116.926	107.744	107.455	128.819	Yes
SU_DHL_16	Birinapant	75.6405	106.658	105.372	99.4446	119.65	Yes
SU_DHL_16	I-BET726	80.1444	103.639	105.787	92.109	103.028	Yes
SU_DHL_16	Selinexor	42.0004	103.392	105.378	94.7703	104.785	Yes
SU_DHL_16	Navitoclax	64.6805	86.5507	80.3781	88.1164	91.0313	Yes
SU_DHL_16	AGI-6780	50.1156	61.539	57.6899	60.7662	57.7179	Yes
SU_DHL_16	Dabrafenib	66.5708	102.894	99.7227	90.8251	81.8211	Yes
SU_DHL_16	EVP4593	49.2929	97.4639	83.4523	76.7091	85.014	Yes
SU_DHL_16	GDC-0152	95.7102	94.1413	84.9998	92.1841	94.2993	Yes
SU_DHL_16	IKK-16	97.223	86.2672	98.9574	93.0863	126.169	Yes
SU_DHL_16	LY2409881	47.274	99.0846	93.761	105.942	128.002	Yes
SU_DHL_16	Napabucasin	48.3324	95.0521	115.651	138.594	120.502	Yes
SU_DHL_16	Onalespib	102.042	101.796	118.994	98.555	125.086	Yes
SU_DHL_16	Ribociclib	65.3482	100.968	119.268	114.463	131.31	Yes
SU_DHL_16	SCH772984	95.7157	110.904	112.992	114.727	128.657	Yes
SU_DHL_16	Tofacitinib	35.576	119.062	116.175	100.433	131.402	Yes
SU_DHL_16	Vismodegib	89.2048	113.589	115.108	114.579	128.895	Yes
SU_DHL_16	Ceritinib	97.2083	104.772	116.068	116.423	117.125	Yes
SU_DHL_16	KX2-391	2.61368	111.59	116.011	109.841	116.355	Yes
SU_DHL_16	SNS-032	45.8926	107.848	110.373	106.098	123.017	Yes
SU_DHL_16	Panobinostat	61.7496	89.0747	86.0672	82.6366	90.63	Yes
SU_DHL_16	BMS0345541	49.7853	56.8265	64.3173	59.2776	59.4478	Yes
SU_DHL_16	Duvelisib	39.679	55.2663	59.8519	71.995	65.0322	Yes
SU_DHL_16	Fludarabine	54.0594	87.426	81.3863	99.7678	80.532	Yes
SU_DHL_16	GSK690693	46.9747	73.0187	85.3618	115.897	91.7821	Yes
SU_DHL_16	Imiquimod	84.4393	74.9715	98.1348	117.9	86.4417	Yes
SU_DHL_16	MI-2	80.8235	75.832	101.708	131.314	91.4394	Yes
SU_DHL_16	NU7441	63.5191	76.9514	106.229	108.797	102.057	Yes
SU_DHL_16	RK33	98.1656	101.613	108.376	111.302	95.1222	Yes
SU_DHL_16	Selumetinib	91.3425	45.3565	111.932	138.479	93.8853	Yes
SU_DHL_16	Trametinib	84.0108	105.012	108.319	105.362	89.4684	Yes
SU_DHL_16	Zebularine	75.2076	105.342	113.473	132.54	92.1899	Yes
SU_DHL_16	Dasatinib	12.1202	44.3098	47.5864	51.2356	69.5622	Yes
SU_DHL_16	MITOXANTRONE	31.083	124.112	123.336	125.378	108.258	Yes
SU_DHL_16	Vinorelbine	2.81452	81.047	92.5304	111.124	96.7715	Yes
SU_DHL_16	Venetoclax	69.5212	88.8349	85.8103	88.9691	83.3052	Yes
Oci_Ly3	ISRIB	93.7052	97.4586	105.95	106.785	97.5715	No
Oci_Ly3	Compound 26	96.6794	103.63	97.6434	107.083	106.127	No
Oci_Ly3	Encorafenib	92.6897	116.751	103.784	92.5519	80.1071	No
Oci_Ly3	Foretinib	98.5355	110.972	98.8428	89.28	88.6566	No
Oci_Ly3	Hydroxychloroquine	101.876	123.223	121.426	89.1865	86.2196	No
Oci_Ly3	JNK-IN-8	109.207	127.184	116.04	101.698	90.7576	No
Oci_Ly3	MK-2206	103.453	119.789	112.835	99.7545	98.9185	No
Oci_Ly3	Nutlin-3a	107.289	119.936	107.468	114.535	91.4318	No
Oci_Ly3	PRT062607	103.91	118.371	105.755	110.488	112.276	No
Oci_Ly3	Ruxolitinib	97.0593	106.917	105.46	102.884	98.2124	No
Oci_Ly3	TAE684	97.5903	118.272	107.895	110.343	106.088	No
Oci_Ly3	TW-37	96.1416	100.671	96.6677	101.205	106.061	No
Oci_Ly3	AZD7762	94.8159	110.928	111.088	110.93	109.353	No
Oci_Ly3	Embelin	97.9001	110.121	112.381	96.5441	100.14	No
Oci_Ly3	OTX015	82.6159	100.668	96.8084	98.7763	95.291	No
Oci_Ly3	Dinaciclib	85.9731	93.9907	93.3946	95.0163	92.2098	No
Oci_Ly3	Acalabrutinib	98.1175	109.06	113.736	105.528	105.908	No
Oci_Ly3	CU CPT 22	97.7333	104.624	97.3336	93.5122	96.5109	No
Oci_Ly3	EPZ-6438	99.3489	105.367	100.878	88.6566	92.7126	No
Oci_Ly3	GDC-0032	93.839	102.86	91.8759	87.2931	89.8315	No
Oci_Ly3	Ibrutinib	104.597	109.076	105.152	90.4198	89.9153	No
Oci_Ly3	LY2228820	93.3294	104.315	96.4201	90.3586	94.5274	No
Oci_Ly3	Motolimod	107.649	121.155	101.48	97.2685	102.857	No
Oci_Ly3	Olaparib	64.5698	107.894	107.424	90.867	88.6656	No
Oci_Ly3	Rapamycin	54.4971	54.9458	55.1499	46.1067	44.8316	No
Oci_Ly3	SB 203580	102.363	110.278	108.282	95.6503	98.9111	No
Oci_Ly3	Temsirolimus	54.5	50.8806	57.6493	55.3519	51.5779	No
Oci_Ly3	Verdinexor	64.7541	103.618	104.456	101.922	100.467	No
Oci_Ly3	Birinapant	105.727	114.013	111.894	95.1162	115.769	No
Oci_Ly3	I-BET726	88.1193	95.4688	95.2956	100.248	97.7609	No
Oci_Ly3	Selinexor	82.4592	92.9331	94.1042	96.9154	90.993	No
Oci_Ly3	Navitoclax	83.1815	94.0899	93.8563	96.5176	94.2486	No
Oci_Ly3	AGI-6780	99.7197	100.4	100.133	98.1229	95.512	No
Oci_Ly3	Dabrafenib	93.0728	97.5213	111.554	102.072	83.7503	No
Oci_Ly3	EVP4593	98.1531	96.4808	101.222	89.826	91.903	No
Oci_Ly3	GDC-0152	109.38	98.9331	99.788	92.1635	79.7174	No
Oci_Ly3	IKK-16	115.995	105.779	108.995	90.7309	102.302	No
Oci_Ly3	LY2409881	110.189	115.931	112.402	96.613	87.5712	No
Oci_Ly3	Napabucasin	129.291	113.021	110.45	93.2693	101.018	No
Oci_Ly3	Onalespib	118.611	109.529	106.241	91.7612	95.8103	No
Oci_Ly3	Ribociclib	105.16	108.977	113.837	93.647	95.8421	No
Oci_Ly3	SCH772984	101.852	105.476	110.45	95.0695	96.0733	No
Oci_Ly3	Tofacitinib	71.9676	101.384	106.753	102.097	99.1953	No
Oci_Ly3	Vismodegib	99.3873	92.9642	100.291	94.5421	95.0907	No
Oci_Ly3	Ceritinib	116.258	116.848	113.062	108.883	116.471	No
Oci_Ly3	KX2-391	7.57548	113.02	106.904	103.479	100.8	No
Oci_Ly3	SNS-032	96.1546	100.444	97.3551	94.949	93.1096	No
Oci_Ly3	Panobinostat	83.404	89.6656	94.7466	95.2822	89.7229	No
Oci_Ly3	BMS0345541	109.2	105.291	106.303	93.1841	102.426	No
Oci_Ly3	Duvelisib	95.1297	84.9776	97.3669	92.7236	90.0519	No
Oci_Ly3	Fludarabine	104.694	99.3584	101.813	91.4105	89.2401	No
Oci_Ly3	GSK690693	105.054	104.52	96.144	88.741	92.0583	No
Oci_Ly3	Imiquimod	110.493	99.8695	99.715	87.1125	86.3873	No
Oci_Ly3	MI-2	107.064	104.276	101.074	90.7863	94.0001	No
Oci_Ly3	NU7441	118.689	115.857	106.751	93.1553	88.3899	No
Oci_Ly3	RK33	114.026	94.5122	104.263	91.5199	92.3636	No
Oci_Ly3	Selumetinib	114.308	105.787	108.103	95.7321	97.5743	No
Oci_Ly3	Trametinib	100.157	101.526	101.682	97.492	93.3449	No
Oci_Ly3	Zebularine	98.9267	102.421	102.182	101.517	100.048	No
Oci_Ly3	Dasatinib	98.2241	105.997	105.546	105.395	102.881	No
Oci_Ly3	MITOXANTRONE	21.8724	96.7555	98.2681	99.5805	87.841	No
Oci_Ly3	Vinorelbine	12.4436	35.9722	63.286	72.1552	81.8826	No
Oci_Ly3	Venetoclax	88.1489	96.7291	97.596	95.2549	86.9456	No
Oci_Ly3	ISRIB	91.209	97.2998	95.8074	91.7378	85.1404	Yes
Oci_Ly3	Compound 26	80.7935	89.0416	93.1215	87.2374	77.2333	Yes
Oci_Ly3	Encorafenib	97.0823	107.347	93.2641	91.9955	87.9691	Yes
Oci_Ly3	Foretinib	113.775	107.272	95.6493	96.227	92.8246	Yes
Oci_Ly3	Hydroxychloroquine	94.4613	95.1591	96.8248	101.823	99.4444	Yes
Oci_Ly3	JNK-IN-8	120.093	110.473	110.076	124.977	123.74	Yes
Oci_Ly3	MK-2206	94.7838	57.2205	99.1708	109.648	101.478	Yes
Oci_Ly3	Nutlin-3a	103.216	101.791	105.605	104.946	107.523	Yes
Oci_Ly3	PRT062607	104.234	110.886	118.564	114.123	103.433	Yes
Oci_Ly3	Ruxolitinib	99.4825	117.293	115.172	116.348	112.204	Yes
Oci_Ly3	TAE684	108.9	117.812	118.93	111.33	114.974	Yes
Oci_Ly3	TW-37	103.207	109.691	112.037	113.28	104.86	Yes
Oci_Ly3	AZD7762	68.9176	95.7762	105.243	93.0781	83.3982	Yes
Oci_Ly3	Embelin	89.1298	106.722	106.488	91.953	81.9784	Yes
Oci_Ly3	OTX015	73.443	106.694	104.695	103.132	98.5136	Yes
Oci_Ly3	Dinaciclib	72.4393	101.604	104.998	107.443	103.589	Yes
Oci_Ly3	Acalabrutinib	92.4267	94.8609	98.6542	90.2092	93.0286	Yes
Oci_Ly3	CU CPT 22	109.903	109.696	113.33	101.751	90.5186	Yes
Oci_Ly3	EPZ-6438	107.387	102.06	105.589	95.8276	92.8147	Yes
Oci_Ly3	GDC-0032	72.3506	83.5737	84.0005	91.0361	82.3218	Yes
Oci_Ly3	Ibrutinib	101.54	98.1536	93.577	104.744	101.05	Yes
Oci_Ly3	LY2228820	74.4295	92.0283	105.949	118.142	101.472	Yes
Oci_Ly3	Motolimod	101.738	96.388	104.604	110.884	105.685	Yes
Oci_Ly3	Olaparib	41.0021	102.803	99.0004	107.284	105.99	Yes
Oci_Ly3	Rapamycin	41.7723	47.1348	41.5783	44.318	46.0786	Yes
Oci_Ly3	SB 203580	102.135	103.825	112.241	119.471	118.268	Yes
Oci_Ly3	Temsirolimus	40.8485	46.6257	51.5576	44.4681	45.0417	Yes
Oci_Ly3	Verdinexor	21.7185	97.8216	105.021	111.288	109.746	Yes
Oci_Ly3	Birinapant	100.682	104.919	105.2	101.692	111.421	Yes
Oci_Ly3	I-BET726	92.7699	106.478	95.1791	107.234	112.912	Yes
Oci_Ly3	Selinexor	80.475	89.8466	97.2487	100.517	101.068	Yes
Oci_Ly3	Navitoclax	94.6833	102.378	99.877	97.7674	103.181	Yes
Oci_Ly3	AGI-6780	92.1273	94.9533	91.2787	85.5654	83.2743	Yes
Oci_Ly3	Dabrafenib	71.2359	84.7337	86.3442	84.9412	71.9498	Yes
Oci_Ly3	EVP4593	87.5957	96.9101	97.4281	92.233	86.1569	Yes
Oci_Ly3	GDC-0152	116.225	101.928	101.284	105.141	94.9734	Yes
Oci_Ly3	IKK-16	97.0818	95.5074	103.989	105.21	97.2842	Yes
Oci_Ly3	LY2409881	70.0741	104.499	110.737	121.143	111.805	Yes
Oci_Ly3	Napabucasin	107.116	113.607	110.798	106.316	100.981	Yes
Oci_Ly3	Onalespib	108.12	113.446	114.737	111.869	107.165	Yes
Oci_Ly3	Ribociclib	92.175	108.391	120.012	106.802	102.789	Yes
Oci_Ly3	SCH772984	88.5989	111.311	116.271	115.805	110.881	Yes
Oci_Ly3	Tofacitinib	56.9613	115.337	117.78	115.855	109.112	Yes
Oci_Ly3	Vismodegib	100.48	112.372	111.341	106.905	105.392	Yes
Oci_Ly3	Ceritinib	101.023	99.5353	105.444	101.301	97.5517	Yes
Oci_Ly3	KX2-391	3.70927	105.601	109.376	102.611	102.838	Yes
Oci_Ly3	SNS-032	77.5025	106.002	105.909	108.214	105.126	Yes
Oci_Ly3	Panobinostat	83.8942	98.8585	100.929	97.1136	106.97	Yes
Oci_Ly3	BMS0345541	88.5963	94.3539	96.1455	86.8875	70.4156	Yes
Oci_Ly3	Duvelisib	88.2149	95.1602	91.567	87.4543	71.2323	Yes
Oci_Ly3	Fludarabine	107.433	105.057	103.433	96.5437	85.9707	Yes
Oci_Ly3	GSK690693	94.8282	91.8621	97.1337	95.6351	83.636	Yes
Oci_Ly3	Imiquimod	98.9357	96.2582	104.311	104.005	83.5873	Yes
Oci_Ly3	MI-2	92.8465	107.218	117.123	116.395	115.536	Yes
Oci_Ly3	NU7441	90.178	94.5555	109.904	118.63	100.549	Yes
Oci_Ly3	RK33	108.507	105.31	110.327	102.372	91.0433	Yes
Oci_Ly3	Selumetinib	90.2379	102.077	110.925	117.857	104.562	Yes
Oci_Ly3	Trametinib	74.2029	91.4501	81.7432	89.3613	81.0086	Yes
Oci_Ly3	Zebularine	100.92	98.365	99.899	104.78	99.3827	Yes
Oci_Ly3	Dasatinib	67.6881	100.731	103.409	97.041	93.2615	Yes
Oci_Ly3	MITOXANTRONE	4.58175	97.8532	89.6978	106.067	98.3036	Yes
Oci_Ly3	Vinorelbine	4.66212	9.87865	21.5229	31.1056	62.4376	Yes
Oci_Ly3	Venetoclax	98.805	101.723	104.094	102.156	104.011	Yes
Oci_Ly10	ISRIB	85.1342	88.6995	91.4086	87.2263	89.2774	No
Oci_Ly10	Compound 26	84.9403	89.0657	88.8636	90.194	84.4251	No
Oci_Ly10	Encorafenib	93.2681	95.3884	93.684	97.2831	95.8843	No
Oci_Ly10	Foretinib	93.8702	99.1573	97.9314	102.434	97.9191	No
Oci_Ly10	Hydroxychloroquine	92.5077	102.922	99.3421	101.958	94.6219	No
Oci_Ly10	JNK-IN-8	96.5137	101.099	101.361	96.7189	94.1914	No
Oci_Ly10	MK-2206	89.227	100.778	102.807	95.7543	96.2117	No
Oci_Ly10	Nutlin-3a	97.6271	105.553	106.126	105.339	97.0826	No
Oci_Ly10	PRT062607	65.3404	105.701	105.692	101.885	99.3942	No
Oci_Ly10	Ruxolitinib	95.0778	103.366	102.663	104.686	98.0892	No
Oci_Ly10	TAE684	90.4208	103.016	97.6157	106.226	99.4394	No
Oci_Ly10	TW-37	89.6935	99.313	99.6493	101.356	97.8061	No
Oci_Ly10	AZD7762	62.5196	89.548	89.3994	91.2052	85.5464	No
Oci_Ly10	Embelin	86.3532	95.4687	70.4556	96.7473	90.7338	No
Oci_Ly10	OTX015	80.3617	93.4964	93.6377	92.3022	89.9344	No
Oci_Ly10	Dinaciclib	60.6216	86.0985	84.3612	85.5578	89.0882	No
Oci_Ly10	Acalabrutinib	56.5097	78.6829	88.0824	84.3344	79.7244	No
Oci_Ly10	CU CPT 22	67.7863	91.8278	93.0503	90.9562	89.9417	No
Oci_Ly10	EPZ-6438	80.1806	92.6152	94.8895	98.4966	87.0068	No
Oci_Ly10	GDC-0032	32.7785	76.5032	80.7474	83.826	75.6342	No
Oci_Ly10	Ibrutinib	52.6588	65.9746	71.0936	70.5963	71.025	No
Oci_Ly10	LY2228820	86.3069	96.2252	94.4921	94.7887	84.2137	No
Oci_Ly10	Motolimod	101.689	99.6245	102.589	99.9269	85.538	No
Oci_Ly10	Olaparib	64.4729	98.8104	106.78	94.4814	95.6016	No
Oci_Ly10	Rapamycin	51.661	53.9128	56.0247	53.6537	50.4534	No
Oci_Ly10	SB 203580	95.5393	101.79	104.697	102.96	97.6742	No
Oci_Ly10	Temsirolimus	51.9348	53.277	55.6079	57.8941	54.2563	No
Oci_Ly10	Verdinexor	49.8397	93.8027	101.717	99.6565	94.9415	No
Oci_Ly10	Birinapant	83.8712	89.4071	90.129	89.2608	86.1937	No
Oci_Ly10	I-BET726	87.1861	87.5256	100.582	89.4774	87.4807	No
Oci_Ly10	Selinexor	72.4845	85.567	90.0838	81.96	80.5896	No
Oci_Ly10	Navitoclax	81.4104	90.2099	86.7574	90.1519	86.3524	No
Oci_Ly10	AGI-6780	88.5366	91.3441	92.1751	89.0156	80.2219	No
Oci_Ly10	Dabrafenib	85.0496	92.5837	94.3404	91.5101	86.4619	No
Oci_Ly10	EVP4593	86.8466	100.588	96.4308	95.8721	86.3506	No
Oci_Ly10	GDC-0152	89.9279	100.177	105.828	101.794	92.9744	No
Oci_Ly10	IKK-16	94.3785	99.2531	105.656	96.895	90.8019	No
Oci_Ly10	LY2409881	93.2183	106.289	102.192	95.2229	97.6086	No
Oci_Ly10	Napabucasin	93.7518	102.95	104.988	99.4387	96.7792	No
Oci_Ly10	Onalespib	102.899	110.37	108.939	103.03	99.9602	No
Oci_Ly10	Ribociclib	87.9713	103.639	106.477	98.7752	92.3832	No
Oci_Ly10	SCH772984	86.2868	105.167	101.855	99.8561	96.2916	No
Oci_Ly10	Tofacitinib	67.3203	99.6532	102.752	100.465	88.5092	No
Oci_Ly10	Vismodegib	87.1258	97.7303	100.228	100.474	93.1746	No
Oci_Ly10	Ceritinib	84.1195	90.5955	87.7738	88.1596	82.4168	No
Oci_Ly10	KX2-391	4.08432	94.4172	96.7724	94.8561	88.304	No
Oci_Ly10	SNS-032	73.8774	95.2926	94.9193	90.5759	87.3518	No
Oci_Ly10	Panobinostat	77.6029	87.7471	88.549	89.4831	84.6037	No
Oci_Ly10	BMS0345541	82.7983	93.1942	92.4535	81.3333	81.9175	No
Oci_Ly10	Duvelisib	69.0621	78.9052	80.7611	78.3315	72.6081	No
Oci_Ly10	Fludarabine	79.8375	96.0358	97.364	88.9157	88.0037	No
Oci_Ly10	GSK690693	86.2376	94.142	102.079	99.7149	89.0021	No
Oci_Ly10	Imiquimod	92.543	99.3127	101.786	98.6194	95.9192	No
Oci_Ly10	MI-2	86.6248	98.8256	101.845	102.507	86.2584	No
Oci_Ly10	NU7441	94.6325	101.011	97.8591	96.6712	91.8541	No
Oci_Ly10	RK33	98.8117	103.138	98.6109	99.4422	92.7757	No
Oci_Ly10	Selumetinib	91.833	102.487	104.405	102.35	100.748	No
Oci_Ly10	Trametinib	80.622	90.2219	90.8143	86.3513	79.8551	No
Oci_Ly10	Zebularine	96.6807	100.646	101.629	100.31	94.573	No
Oci_Ly10	Dasatinib	65.8075	89.3804	90.3894	93.2475	84.1331	No
Oci_Ly10	MITOXANTRONE	12.23	90.5067	84.4719	86.0888	81.936	No
Oci_Ly10	Vinorelbine	3.41644	46.6276	69.3994	71.7576	78.3678	No
Oci_Ly10	Venetoclax	80.1181	87.3875	93.9668	88.2796	84.0017	No
Oci_Ly10	ISRIB	89.0667	94.8455	91.086	93.0197	87.8659	Yes
Oci_Ly10	Compound 26	88.0091	93.6038	94.8585	97.4295	94.3333	Yes
Oci_Ly10	Encorafenib	84.6026	94.0071	95.8054	89.3222	91.3068	Yes
Oci_Ly10	Foretinib	90.3605	101.987	98.5516	95.8967	96.8364	Yes
Oci_Ly10	Hydroxychloroquine	83.7648	97.2427	98.7678	99.5471	97.1973	Yes
Oci_Ly10	JNK-IN-8	87.5426	97.0193	100.439	98.2933	96.4861	Yes
Oci_Ly10	MK-2206	89.3299	100.421	105.446	98.2989	101.735	Yes
Oci_Ly10	Nutlin-3a	93.208	106.858	105.425	96.2178	97.434	Yes
Oci_Ly10	PRT062607	48.8408	99.9387	100.406	98.8076	105.162	Yes
Oci_Ly10	Ruxolitinib	81.0076	96.7004	94.9232	102.867	96.4586	Yes
Oci_Ly10	TAE684	92.0942	104.9	100.918	97.8381	100.388	Yes
Oci_Ly10	TW-37	91.9753	94.1747	104.045	97.6145	96.8631	Yes
Oci_Ly10	AZD7762	40.8055	97.2979	100.571	96.4945	100.748	Yes
Oci_Ly10	Embelin	80.6637	97.543	100.626	97.1531	97.6153	Yes
Oci_Ly10	OTX015	75.9644	90.0109	94.5757	91.8603	92.07	Yes
Oci_Ly10	Dinaciclib	38.1963	92.1178	94.5723	91.1235	92.8872	Yes
Oci_Ly10	Acalabrutinib	37.8603	84.3242	98.5107	92.6205	87.0089	Yes
Oci_Ly10	CU CPT 22	79.7607	85.4634	95.0481	91.7021	86.8085	Yes
Oci_Ly10	EPZ-6438	87.273	92.6817	93.5393	94.227	90.552	Yes
Oci_Ly10	GDC-0032	19.5034	67.9356	86.5694	77.1561	78.0123	Yes
Oci_Ly10	Ibrutinib	26.4591	46.4407	57.5896	46.1739	55.5811	Yes
Oci_Ly10	LY2228820	94.3122	95.8043	97.7429	92.0121	86.1369	Yes
Oci_Ly10	Motolimod	93.4285	97.0238	94.8496	92.7374	91.6382	Yes
Oci_Ly10	Olaparib	32.9192	100.164	95.16	99.768	99.7302	Yes
Oci_Ly10	Rapamycin	49.484	53.2313	53.8975	55.4054	58.1483	Yes
Oci_Ly10	SB 203580	93.2905	101.403	99.9525	100.172	96.4162	Yes
Oci_Ly10	Temsirolimus	51.9482	55.1252	55.9972	52.3167	54.2436	Yes
Oci_Ly10	Verdinexor	28.5595	94.8987	97.2797	95.6762	95.8243	Yes
Oci_Ly10	Birinapant	84.6538	96.5889	94.7241	95.1607	93.1098	Yes
Oci_Ly10	I-BET726	87.906	96.7488	94.4981	95.635	94.083	Yes
Oci_Ly10	Selinexor	73.4269	89.665	86.9514	97.4441	86.3795	Yes
Oci_Ly10	Navitoclax	82.7822	86.6373	90.0229	93.0892	90.5283	Yes
Oci_Ly10	AGI-6780	87.9167	92.182	88.3443	88.3297	86.9884	Yes
Oci_Ly10	Dabrafenib	82.0968	98.3958	99.0155	91.6383	85.2655	Yes
Oci_Ly10	EVP4593	90.5345	96.5826	99.5077	91.9384	90.264	Yes
Oci_Ly10	GDC-0152	89.5792	99.8816	95.7019	94.5555	95.2246	Yes
Oci_Ly10	IKK-16	91.8469	89.894	98.2759	92.7385	86.7988	Yes
Oci_Ly10	LY2409881	86.2422	93.2265	96.4593	101.066	93.2145	Yes
Oci_Ly10	Napabucasin	96.939	103.878	106.192	96.7231	95.3158	Yes
Oci_Ly10	Onalespib	98.0934	97.5605	106.693	104.116	97.8454	Yes
Oci_Ly10	Ribociclib	95.2083	99.6068	102.622	98.5953	95.7259	Yes
Oci_Ly10	SCH772984	94.1336	102.283	102.737	105.95	99.2608	Yes
Oci_Ly10	Tofacitinib	70.1701	101.802	99.7922	102.872	94.9938	Yes
Oci_Ly10	Vismodegib	96.5872	101.665	100.225	100.194	99.5357	Yes
Oci_Ly10	Ceritinib	87.698	101.408	95.7677	94.0516	94.5101	Yes
Oci_Ly10	KX2-391	3.66965	92.6627	96.7797	94.0357	91.4743	Yes
Oci_Ly10	SNS-032	60.262	91.3603	92.101	90.0869	91.5423	Yes
Oci_Ly10	Panobinostat	75.3194	94.0719	97.1345	96.7427	94.8038	Yes
Oci_Ly10	BMS0345541	91.7563	89.1015	93.2118	85.2526	88.0432	Yes
Oci_Ly10	Duvelisib	68.7639	82.6643	78.5742	74.6618	72.3078	Yes
Oci_Ly10	Fludarabine	88.1521	99.0809	94.7635	91.2117	84.8517	Yes
Oci_Ly10	GSK690693	94.4478	98.2988	97.0341	93.9847	90.9061	Yes
Oci_Ly10	Imiquimod	98.2943	98.9373	104.428	95.4367	86.0436	Yes
Oci_Ly10	MI-2	94.6754	102.405	101.705	95.623	86.6764	Yes
Oci_Ly10	NU7441	91.6277	101.866	101.361	101.285	92.8168	Yes
Oci_Ly10	RK33	92.9951	104.563	104.55	101.477	96.4414	Yes
Oci_Ly10	Selumetinib	97.5946	101.111	101.623	98.8226	97.435	Yes
Oci_Ly10	Trametinib	68.3421	95.3658	91.0656	94.376	92.3501	Yes
Oci_Ly10	Zebularine	95.3102	101.41	97.8554	98.8063	91.2874	Yes
Oci_Ly10	Dasatinib	54.675	100.049	103.798	101.798	100.13	Yes
Oci_Ly10	MITOXANTRONE	6.01572	85.4311	94.5167	92.4932	87.8042	Yes
Oci_Ly10	Vinorelbine	3.43194	15.3445	34.2065	45.462	72.5659	Yes
Oci_Ly10	Venetoclax	87.9402	91.3961	91.4078	92.7257	91.668	Yes
U2932	ISRIB	101.415	92.3064	102.839	94.5088	95.0215	No
U2932	Compound 26	91.4974	94.0978	87.3205	84.5906	82.5189	No
U2932	Encorafenib	95.4784	94.2694	95.4053	74.6953	70.4227	No
U2932	Foretinib	93.3988	94.803	86.9365	88.3516	85.603	No
U2932	Hydroxychloroquine	96.9182	101.08	85.9554	77.7859	89.7905	No
U2932	JNK-IN-8	93.7883	106.203	99.5448	95.7256	93.1956	No
U2932	MK-2206	88.9093	103.56	103.979	102.544	99.0695	No
U2932	Nutlin-3a	99.2632	101.997	103.946	81.5938	83.1397	No
U2932	PRT062607	90.7459	108.94	101.052	99.4143	99.1376	No
U2932	Ruxolitinib	107.921	101.379	97.7288	97.4115	91.8617	No
U2932	TAE684	96.0926	105.154	105.002	93.8903	88.9288	No
U2932	TW-37	93.0214	98.0997	97.9954	96.4338	89.2182	No
U2932	AZD7762	74.7204	101.362	104.46	108.136	95.4171	No
U2932	Embelin	99.5688	102.366	108.124	105.236	97.5397	No
U2932	OTX015	87.5278	98.1831	96.164	93.7958	92.3805	No
U2932	Dinaciclib	59.6049	92.4111	96.5761	91.3959	94.0705	No
U2932	Acalabrutinib	68.3677	83.3714	92.9959	90.7559	82.2446	No
U2932	CU CPT 22	71.7292	103.386	93.3048	103.891	98.8406	No
U2932	EPZ-6438	91.567	87.7856	85.8761	90.3338	88.3923	No
U2932	GDC-0032	68.0917	73.7118	95.5158	86.0932	78.2249	No
U2932	Ibrutinib	69.5855	76.8166	76.0593	76.4524	79.2642	No
U2932	LY2228820	103.994	96.1246	99.4736	97.4813	97.1045	No
U2932	Motolimod	94.6514	87.3149	104.394	125.521	105.513	No
U2932	Olaparib	86.2622	101.397	103.893	101.04	99.7848	No
U2932	Rapamycin	75.0587	70.5144	71.8751	70.5933	68.8573	No
U2932	SB 203580	89.7566	95.8362	98.1106	102.738	101.197	No
U2932	Temsirolimus	71.7701	69.8965	71.7554	72.8157	69.5953	No
U2932	Verdinexor	96.7225	107.449	113.091	94.1923	105.512	No
U2932	Birinapant	106.864	104.572	102.557	104.03	90.1611	No
U2932	I-BET726	92.9859	97.7083	103.385	101.429	98.2393	No
U2932	Selinexor	90.3707	100.464	100.357	99.1979	90.6353	No
U2932	Navitoclax	95.5416	94.7752	98.3765	94.5558	90.6741	No
U2932	AGI-6780	91.4482	90.4215	98.9942	97.227	77.8312	No
U2932	Dabrafenib	84.1309	84.4103	104.109	88.6422	89.1978	No
U2932	EVP4593	76.0586	103.863	88.1866	83.9922	76.2245	No
U2932	GDC-0152	95.0812	97.0631	89.6475	83.2163	77.2622	No
U2932	IKK-16	91.8851	83.5926	91.1877	86.0121	81.3194	No
U2932	LY2409881	98.9465	95.6057	98.4072	91.7485	82.5494	No
U2932	Napabucasin	110.295	112.612	108.943	106.597	85.8357	No
U2932	Onalespib	90.5264	96.7187	100.186	91.9999	93.0292	No
U2932	Ribociclib	78.2845	102.051	107.343	92.9826	89.1791	No
U2932	SCH772984	90.1157	98.2461	96.7793	95.2564	89.1927	No
U2932	Tofacitinib	74.2147	103.484	101.296	99.8292	92.5883	No
U2932	Vismodegib	91.5857	96.9437	96.956	90.8812	80.2358	No
U2932	Ceritinib	100.405	108.35	107.089	96.1911	86.6961	No
U2932	KX2-391	25.7315	101.249	102.25	91.5728	84.5309	No
U2932	SNS-032	83.1796	92.9441	93.2128	91.4065	87.0736	No
U2932	Panobinostat	76.6641	93.9069	91.5757	89.71	81.2841	No
U2932	BMS0345541	87.7608	104.275	91.7039	76.8295	81.8442	No
U2932	Duvelisib	90.1918	85.062	78.4706	88.7214	80.2391	No
U2932	Fludarabine	93.1154	83.8458	89.858	81.7066	85.0506	No
U2932	GSK690693	86.4935	106.036	87.5619	91.0496	100.741	No
U2932	Imiquimod	96.9981	103.321	90.2048	90.9529	95.1719	No
U2932	MI-2	90.556	100.061	97.038	108.473	86.5065	No
U2932	NU7441	104.524	118.784	102.954	94.8137	91.8851	No
U2932	RK33	104.601	103.699	96.4846	98.519	87.331	No
U2932	Selumetinib	102.292	99.6325	105.429	97.8972	91.9723	No
U2932	Trametinib	101.104	96.7399	103.439	105.728	92.8452	No
U2932	Zebularine	95.5053	113.965	112.827	107.671	98.754	No
U2932	Dasatinib	71.256	90.3886	94.1116	85.6901	82.2976	No
U2932	MITOXANTRONE	87.3248	114.521	106.014	98.0411	89.026	No
U2932	Vinorelbine	24.9233	50.0076	60.4972	66.4833	88.4502	No
U2932	Venetoclax	86.0045	96.9732	96.335	93.5558	95.7045	No
U2932	ISRIB	71.9734	81.3378	86.491	83.825	81.4934	Yes
U2932	Compound 26	88.2874	85.7237	92.3465	93.4531	83.6281	Yes
U2932	Encorafenib	83.4094	92.1104	82.0639	84.2057	81.7436	Yes
U2932	Foretinib	92.8124	97.6838	87.9888	80.42	91.0847	Yes
U2932	Hydroxychloroquine	91.8991	99.3267	88.4015	85.6529	95.1583	Yes
U2932	JNK-IN-8	92.3705	97.4098	93.5605	88.8101	109.187	Yes
U2932	MK-2206	64.0323	89.8628	89.7406	79.0212	99.0203	Yes
U2932	Nutlin-3a	100.758	106.212	87.5354	95.1852	91.8975	Yes
U2932	PRT062607	71.0518	100.588	86.2427	85.65	102.889	Yes
U2932	Ruxolitinib	94.6093	99.9429	88.9057	93.6587	94.1704	Yes
U2932	TAE684	89.7061	107.97	100.151	97.8006	99.227	Yes
U2932	TW-37	101.533	98.6648	97.2597	98.1568	95.3563	Yes
U2932	AZD7762	64.7439	96.879	98.3414	97.6143	98.1606	Yes
U2932	Embelin	105.609	96.6773	91.9425	103.909	87.349	Yes
U2932	OTX015	77.7576	91.4551	91.1294	91.7458	84.8522	Yes
U2932	Dinaciclib	40.8143	78.0387	77.9835	79.8267	76.6875	Yes
U2932	Acalabrutinib	40.0447	56.7851	67.4843	69.86	65.7205	Yes
U2932	CU CPT 22	61.3932	95.0472	100.275	92.6939	83.3765	Yes
U2932	EPZ-6438	91.312	97.4594	96.0509	84.8386	80.1497	Yes
U2932	GDC-0032	34.5942	70.3314	65.3993	61.2703	62.7634	Yes
U2932	Ibrutinib	55.3818	59.7539	63.5188	59.1651	63.712	Yes
U2932	LY2228820	87.2614	101.763	86.9487	105.738	101.02	Yes
U2932	Motolimod	83.8479	99.8805	92.2047	101.134	95.6361	Yes
U2932	Olaparib	54.2115	112.472	88.6209	108.232	109.503	Yes
U2932	Rapamycin	92.2726	107.009	101.166	104.781	108.817	Yes
U2932	SB 203580	95.3435	97.1681	96.1053	103.638	94.0459	Yes
U2932	Temsirolimus	101.765	108.668	107.471	98.4787	97.4761	Yes
U2932	Verdinexor	63.9961	85.71	101.026	93.929	89.7791	Yes
U2932	Birinapant	91.8838	93.8377	89.832	97.8341	82.7818	Yes
U2932	I-BET726	70.0156	88.3748	93.9448	84.1326	87.3649	Yes
U2932	Selinexor	66.0173	85.5631	85.1214	87.3742	84.1333	Yes
U2932	Navitoclax	76.1797	76.8835	79.7898	81.7678	78.5527	Yes
U2932	AGI-6780	73.7522	80.2781	75.274	75.9136	71.3942	Yes
U2932	Dabrafenib	85.5869	98.0069	87.806	88.7821	85.3274	Yes
U2932	EVP4593	66.9208	89.0961	85.4216	83.1361	83.1207	Yes
U2932	GDC-0152	93.9502	93.1015	87.5717	85.3429	83.5114	Yes
U2932	IKK-16	85.5655	99.7914	87.1351	86.0266	89.1843	Yes
U2932	LY2409881	78.0242	96.8736	89.6046	87.4852	96.577	Yes
U2932	Napabucasin	83.3316	90.1922	86.7737	93.0583	88.1782	Yes
U2932	Onalespib	92.0379	94.6739	88.7786	93.88	89.1679	Yes
U2932	Ribociclib	91.0724	102.4	100.563	89.5747	93.0404	Yes
U2932	SCH772984	76.5636	107.151	94.8617	92.1872	80.8217	Yes
U2932	Tofacitinib	92.1743	102.656	102.268	98.8093	84.0093	Yes
U2932	Vismodegib	84.5876	103.795	102.173	99.8659	85.2416	Yes
U2932	Ceritinib	90.4298	96.9424	99.1766	91.6408	84.6192	Yes
U2932	KX2-391	4.61883	87.6882	98.7689	104.781	81.5269	Yes
U2932	SNS-032	72.7028	93.8787	96.7983	98.1573	79.0628	Yes
U2932	Panobinostat	63.6562	80.3337	82.4345	75.6726	72.0477	Yes
U2932	BMS0345541	74.2082	75.756	76.2364	70.6166	72.4383	Yes
U2932	Duvelisib	76.8212	78.9223	85.1496	82.958	79.16	Yes
U2932	Fludarabine	84.3727	84.1169	86.2426	83.9356	79.2971	Yes
U2932	GSK690693	71.4412	86.5288	88.0505	89.8705	82.0089	Yes
U2932	Imiquimod	85.3693	93.6166	87.7778	89.9191	87.8725	Yes
U2932	MI-2	91.6443	98.4776	96.7767	107.537	89.4267	Yes
U2932	NU7441	76.4891	98.2837	91.8269	97.6635	102.129	Yes
U2932	RK33	99.597	95.5458	99.6261	104.678	99.5713	Yes
U2932	Selumetinib	106.009	90.7658	102.27	106.155	102.486	Yes
U2932	Trametinib	88.926	98.7489	106.336	93.6747	92.7955	Yes
U2932	Zebularine	94.6606	108.279	93.3338	93.2165	98.2061	Yes
U2932	Dasatinib	38.2368	94.2741	88.9965	89.9733	92.5753	Yes
U2932	MITOXANTRONE	85.3894	99.8132	95.2191	88.8223	84.4203	Yes
U2932	Vinorelbine	3.86297	24.2698	45.2963	64.9601	65.2631	Yes
U2932	Venetoclax	78.0178	82.4421	83.2845	81.3543	72.52	Yes
RIVA	ISRIB	91.4491	99.4869	106.971	98.9467	92.0407	No
RIVA	Compound 26	73.1786	94.1036	93.3869	100.136	110.233	No
RIVA	Encorafenib	89.125	97.7871	107.463	88.9186	82.9463	No
RIVA	Foretinib	86.1832	90.3426	88.6368	93.7691	73.4989	No
RIVA	Hydroxychloroquine	93.3697	93.8747	93.823	103.078	89.4108	No
RIVA	JNK-IN-8	84.5401	88.6996	95.4556	107.402	107.782	No
RIVA	MK-2206	74.7563	90.6911	107.945	106.682	110.212	No
RIVA	Nutlin-3a	93.5465	102.347	115.916	106.966	104.815	No
RIVA	PRT062607	67.0289	104.726	101.3	106.625	92.9242	No
RIVA	Ruxolitinib	95.0591	105.486	106.799	106.869	94.4447	No
RIVA	TAE684	94.63	101.028	108.353	104.681	94.3271	No
RIVA	TW-37	84.0262	88.7602	95.2026	92.8554	93.1972	No
RIVA	AZD7762	59.6297	94.3497	75.4842	103.842	97.7917	No
RIVA	Embelin	80.5277	96.382	84.7094	102.713	88.3714	No
RIVA	OTX015	73.0649	86.331	87.5036	86.7234	82.5491	No
RIVA	Dinaciclib	70.7115	88.7714	102.343	85.614	97.2435	No
RIVA	Acalabrutinib	72.4313	78.0435	88.2743	83.9833	83.6368	No
RIVA	CU CPT 22	78.7755	96.107	100.129	102.484	86.7271	No
RIVA	EPZ-6438	91.4836	92.4027	83.5806	92.5526	86.0301	No
RIVA	GDC-0032	48.7277	59.3409	66.5157	66.9542	64.816	No
RIVA	Ibrutinib	66.022	71.2254	71.9253	75.8591	70.5965	No
RIVA	LY2228820	87.4331	95.4198	102.043	100.32	96.15	No
RIVA	Motolimod	94.6244	97.4464	99.251	101.794	106.539	No
RIVA	Olaparib	50.8038	93.6386	89.5581	101.778	99.5837	No
RIVA	Rapamycin	61.1074	54.7169	60.4383	63.0968	63.5551	No
RIVA	SB 203580	97.214	96.9151	106.113	107.383	109.094	No
RIVA	Temsirolimus	57.9965	63.5341	59.1996	69.6734	71.2889	No
RIVA	Verdinexor	72.3765	96.7892	111.665	106.923	106.18	No
RIVA	Birinapant	104.567	101.375	83.4101	94.685	95.9445	No
RIVA	I-BET726	71.6218	93.4782	83.7227	84.0032	100.348	No
RIVA	Selinexor	77.7754	93.3872	83.3221	83.6838	97.994	No
RIVA	Navitoclax	80.311	84.0749	83.1453	103.998	78.1853	No
RIVA	AGI-6780	96.853	92.907	94.555	89.7581	94.7034	No
RIVA	Dabrafenib	78.0173	97.27	99.0743	95.7137	104.54	No
RIVA	EVP4593	88.5713	97.7076	93.2408	87.5959	83.2346	No
RIVA	GDC-0152	92.6575	88.0326	92.2035	89.3586	74.3293	No
RIVA	IKK-16	90.6909	94.3446	97.6445	98.6479	86.6768	No
RIVA	LY2409881	91.3346	101.35	103.061	100.379	97.3995	No
RIVA	Napabucasin	85.6805	93.9192	107.342	105.597	101.865	No
RIVA	Onalespib	96.4905	104.757	113.112	106.122	106.255	No
RIVA	Ribociclib	86.3991	111.791	113.929	108.003	100.185	No
RIVA	SCH772984	92.2913	109.207	107.144	100.637	84.9381	No
RIVA	Tofacitinib	74.7516	104.529	103.415	106.567	86.2036	No
RIVA	Vismodegib	83.8035	90.8109	99.6991	96.4659	94.6425	No
RIVA	Ceritinib	88.3547	103.987	99.3397	104.186	97.5327	No
RIVA	KX2-391	44.2322	103.451	99.1396	96.0376	94.7971	No
RIVA	SNS-032	76.8369	86.2655	86.0906	84.41	85.4917	No
RIVA	Panobinostat	78.7205	80.0643	85.1513	92.2006	91.9655	No
RIVA	BMS0345541	82.9893	92.65	99.0444	94.2681	78.8424	No
RIVA	Duvelisib	58.9485	68.2164	71.3057	66.4959	65.4471	No
RIVA	Fludarabine	89.3174	89.0588	91.9539	84.0064	79.2001	No
RIVA	GSK690693	80.387	86.775	93.0418	87.7601	98.543	No
RIVA	Imiquimod	94.6545	89.1593	95.9066	90.0442	82.1611	No
RIVA	MI-2	104.594	99.1434	107.679	102.946	100.404	No
RIVA	NU7441	83.9349	100.643	109.306	104.136	109.413	No
RIVA	RK33	98.9992	89.8273	86.7802	95.9904	102.599	No
RIVA	Selumetinib	95.8318	94.7586	107.36	110.221	104.648	No
RIVA	Trametinib	92.4104	86.6404	102.331	103.557	95.3959	No
RIVA	Zebularine	99.8836	94.881	97.7546	99.0686	103.159	No
RIVA	Dasatinib	54.8819	70.0461	74.7254	92.4195	77.0304	No
RIVA	MITOXANTRONE	86.6425	90.0489	92.1209	93.9352	94.4418	No
RIVA	Vinorelbine	44.9595	62.1841	77.9574	81.168	85.1759	No
RIVA	Venetoclax	66.1498	88.7237	96.0234	97.097	91.7111	No
RIVA	ISRIB	86.0347	100.921	74.1522	115.271	90.976	Yes
RIVA	Compound 26	64.9678	87.7209	63.5833	84.916	75.0884	Yes
RIVA	Encorafenib	82.5634	90.1731	68.4372	92.1793	44.0757	Yes
RIVA	Foretinib	165.371	119.87	91.0347	76.3063	94.1309	Yes
RIVA	Hydroxychloroquine	156.893	75.8731	70.6118	77.137	134.78	Yes
RIVA	JNK-IN-8	162.836	71.1238	62.5438	93.7959	103.142	Yes
RIVA	MK-2206	65.0129	76.7292	68.4786	130.14	131.446	Yes
RIVA	Nutlin-3a	123.146	71.7223	79.0426	111.397	115.198	Yes
RIVA	PRT062607	12.6689	82.324	102.385	94.1769	73.3098	Yes
RIVA	Ruxolitinib	124.092	104.816	84.2328	123.722	123.845	Yes
RIVA	TAE684	70.5294	151.569	107.512	147.118	137.689	Yes
RIVA	TW-37	114.304	131.364	117.747	126.44	131.756	Yes
RIVA	AZD7762	41.1197	178.843	141.773	188.139	138.473	Yes
RIVA	Embelin	106.234	105.982	114.944	92.223	108.907	Yes
RIVA	OTX015	189.289	107.066	88.6557	88.9907	118.149	Yes
RIVA	Dinaciclib	132.067	48.8054	64.6387	60.2249	61.5521	Yes
RIVA	Acalabrutinib	17.4909	33.0494	33.9323	35.3523	37.4245	Yes
RIVA	CU CPT 22	102.021	125.345	108.177	98.5046	69.3552	Yes
RIVA	EPZ-6438	107.134	92.6467	88.2143	78.9415	73.0486	Yes
RIVA	GDC-0032	69.8153	46.9467	46.8374	46.8524	41.2498	Yes
RIVA	Ibrutinib	29.5194	15.3596	18.2287	17.8741	23.4253	Yes
RIVA	LY2228820	122.308	88.8264	99.9151	101.256	116.713	Yes
RIVA	Motolimod	110.067	54.7789	69.0571	110.301	131.878	Yes
RIVA	Olaparib	55.1758	68.2866	124.714	133.113	133.649	Yes
RIVA	Rapamycin	208.38	224.188	220.674	280.363	251.674	Yes
RIVA	SB 203580	114.506	79.8527	74.6329	106.33	126.421	Yes
RIVA	Temsirolimus	252.207	283.864	273.763	283.352	253.194	Yes
RIVA	Verdinexor	150.224	150.951	128.325	128.02	138.986	Yes
RIVA	Birinapant	46.3268	49.8517	63.8568	76.9918	88.5497	Yes
RIVA	I-BET726	114.975	113.445	141.275	86.4106	137.798	Yes
RIVA	Selinexor	186.205	118.165	115.871	83.866	110.182	Yes
RIVA	Navitoclax	56.6345	60.1093	86.8744	80.0001	81.8616	Yes
RIVA	AGI-6780	100.335	48.6051	78.2529	77.9785	65.225	Yes
RIVA	Dabrafenib	96.6282	121.895	78.9465	85.2541	43.079	Yes
RIVA	EVP4593	87.1201	75.8803	91.4088	72.0632	66.5343	Yes
RIVA	GDC-0152	57.5233	57.3008	64.5227	67.9985	49.4007	Yes
RIVA	IKK-16	85.4589	73.3526	77.9776	120.237	81.8106	Yes
RIVA	LY2409881	81.082	78.7658	78.7804	92.8679	92.5288	Yes
RIVA	Napabucasin	38.0007	32.8582	72.7172	107.783	104.862	Yes
RIVA	Onalespib	112.687	78.8587	106.646	117.345	138.404	Yes
RIVA	Ribociclib	154.406	95.0698	129.329	136.713	130.748	Yes
RIVA	SCH772984	67.8756	88.7595	143.594	130.958	123.326	Yes
RIVA	Tofacitinib	253.02	172.331	132.227	101.387	139.755	Yes
RIVA	Vismodegib	118.211	110.653	114.702	120.306	120.514	Yes
RIVA	Ceritinib	120.591	98.3886	115.183	108.107	101.651	Yes
RIVA	KX2-391	19.3201	117.594	119.665	89.3721	116.153	Yes
RIVA	SNS-032	151.228	101.454	102.058	74.3552	103.654	Yes
RIVA	Panobinostat	10.2672	46.1729	53.3758	56.2025	50.4825	Yes
RIVA	BMS0345541	89.2173	88.4332	82.3013	89.621	94.7053	Yes
RIVA	Duvelisib	63.7422	89.5874	72.5893	50.8443	58.2233	Yes
RIVA	Fludarabine	111.69	81.4975	85.8476	57.2557	48.5519	Yes
RIVA	GSK690693	90.4166	50.9081	74.6274	89.5045	37.2529	Yes
RIVA	Imiquimod	78.6015	53.6966	59.8313	106.822	73.6379	Yes
RIVA	MI-2	99.8964	71.3396	91.0606	108.354	52.3467	Yes
RIVA	NU7441	74.058	71.822	91.1116	149.413	104.65	Yes
RIVA	RK33	125.263	53.0249	104.899	141.029	127.144	Yes
RIVA	Selumetinib	105.035	72.9817	132.342	138.174	119.902	Yes
RIVA	Trametinib	68.3899	89.4381	82.5425	86.8839	111.067	Yes
RIVA	Zebularine	107.467	118.526	112.237	108.402	129.49	Yes
RIVA	Dasatinib	35.6518	291.505	360.305	365.101	425.62	Yes
RIVA	MITOXANTRONE	43.9351	94.4872	108.999	103.111	91.3496	Yes
RIVA	Vinorelbine	13.3893	17.85	21.5261	28.8067	48.3516	Yes
RIVA	Venetoclax	91.1462	55.6264	57.2557	96.0602	83.2192	Yes
RC_K8	ISRIB	102.141	104.283	104.111	102.773	103.038	No
RC_K8	Compound 26	97.9738	101.877	100.578	97.2049	96.6581	No
RC_K8	Encorafenib	93.7878	101.91	103.129	95.2663	94.5049	No
RC_K8	Foretinib	101.996	105.825	104.832	97.282	100.008	No
RC_K8	Hydroxychloroquine	102.8	101.33	101.234	100.341	97.347	No
RC_K8	JNK-IN-8	100.832	101.415	97.2741	100.631	101.127	No
RC_K8	MK-2206	86.3939	92.1797	91.2395	93.6971	87.6588	No
RC_K8	Nutlin-3a	100.442	97.9447	110.147	99.8774	97.6054	No
RC_K8	PRT062607	84.2542	99.5618	99.3323	104.654	99.4056	No
RC_K8	Ruxolitinib	104.721	100.256	106.339	104.5	103.81	No
RC_K8	TAE684	99.1505	105.511	105.9	105.975	105.258	No
RC_K8	TW-37	97.8532	102.487	104.519	106.973	102.823	No
RC_K8	AZD7762	92.4959	96.4851	97.9136	96.0769	95.645	No
RC_K8	Embelin	92.9768	104.877	98.7132	101.707	100.904	No
RC_K8	OTX015	93.9711	102.889	107.567	105.978	99.7271	No
RC_K8	Dinaciclib	89.5598	100.145	108.471	106.729	96.2777	No
RC_K8	Acalabrutinib	95.9197	97.0338	102.459	102.632	100.482	No
RC_K8	CU CPT 22	78.0132	100.73	102.894	99.6108	98.0986	No
RC_K8	EPZ-6438	96.8242	104.489	98.3762	94.2247	98.4116	No
RC_K8	GDC-0032	93.2264	98.5809	95.8294	97.7262	92.9306	No
RC_K8	Ibrutinib	97.8102	101.104	99.5797	97.4824	98.8482	No
RC_K8	LY2228820	88.8664	99.773	102.462	95.7131	100.396	No
RC_K8	Motolimod	98.6853	100.716	100.311	96.1729	100.075	No
RC_K8	Olaparib	65.9704	102.526	100.295	95.8048	100.552	No
RC_K8	Rapamycin	58.6768	64.3922	64.815	62.3453	61.628	No
RC_K8	SB 203580	95.5697	101.53	106.054	109.465	102.041	No
RC_K8	Temsirolimus	60.1182	64.9014	62.4696	64.3266	63.2251	No
RC_K8	Verdinexor	64.5314	102.163	100.918	101.04	99.6687	No
RC_K8	Birinapant	101.399	102.249	103.317	103.312	100.828	No
RC_K8	I-BET726	96.5356	97.7284	100.332	101.681	103.528	No
RC_K8	Selinexor	82.4345	102.379	99.066	101.793	104.296	No
RC_K8	Navitoclax	96.1026	103.154	103.636	102.317	101.411	No
RC_K8	AGI-6780	99.0576	100.11	101.623	104.189	101.942	No
RC_K8	Dabrafenib	98.2814	97.6433	102.108	102.581	94.2406	No
RC_K8	EVP4593	91.7054	101.765	98.4574	95.6306	98.3305	No
RC_K8	GDC-0152	105.795	105.068	101.204	102.757	96.2425	No
RC_K8	IKK-16	99.818	103.261	101.593	98.2221	104.685	No
RC_K8	LY2409881	100.7	103.085	100.953	101.117	97.2605	No
RC_K8	Napabucasin	93.4894	92.3578	90.5883	88.8898	100.076	No
RC_K8	Onalespib	101.037	97.8932	102.515	100.887	99.1068	No
RC_K8	Ribociclib	82.4772	99.3794	102.671	97.4543	99.5485	No
RC_K8	SCH772984	106.359	108.617	104.653	98.2698	103.267	No
RC_K8	Tofacitinib	65.7739	101.948	105.335	98.2003	101.269	No
RC_K8	Vismodegib	89.7982	101.868	106.096	107.01	104.851	No
RC_K8	Ceritinib	97.5934	97.9659	98.8782	92.9628	95.5544	No
RC_K8	KX2-391	72.8574	102.794	94.9313	101.82	96.9902	No
RC_K8	SNS-032	91.5261	97.9446	102.911	102.829	101.507	No
RC_K8	Panobinostat	97.1538	98.6394	99.1143	100.933	100.869	No
RC_K8	BMS0345541	99.1552	104.345	105.061	99.4993	99.7834	No
RC_K8	Duvelisib	90.228	99.669	99.4128	96.0069	97.5746	No
RC_K8	Fludarabine	99.0953	93.5969	104.332	97.2416	97.2501	No
RC_K8	GSK690693	94.4848	102.615	94.3117	99.0584	98.5895	No
RC_K8	Imiquimod	100.137	100.334	98.5613	98.7753	98.4011	No
RC_K8	MI-2	98.9558	95.0751	94.4046	96.4838	103.684	No
RC_K8	NU7441	97.8602	96.814	102.614	101.599	97.6854	No
RC_K8	RK33	100.796	107.436	99.9384	105.043	105.538	No
RC_K8	Selumetinib	102.288	104.699	104.861	101.907	104.278	No
RC_K8	Trametinib	100.799	102.061	103.459	105.276	108.061	No
RC_K8	Zebularine	102.868	100.507	106.149	105.504	101.598	No
RC_K8	Dasatinib	97.6746	105.08	102.685	104.234	103.693	No
RC_K8	MITOXANTRONE	67.4018	101.471	103.22	99.5453	99.778	No
RC_K8	Vinorelbine	66.7593	89.8558	95.2274	99.8809	93.746	No
RC_K8	Venetoclax	100.365	104.334	100.001	102.045	101.851	No
RC_K8	ISRIB	101.324	101.745	103.76	103.094	96.4517	Yes
RC_K8	Compound 26	107.768	103.288	107.5	108.344	94.4526	Yes
RC_K8	Encorafenib	102.444	111.805	118.18	89.586	82.1907	Yes
RC_K8	Foretinib	101.749	108.297	103.606	96.6643	85.0104	Yes
RC_K8	Hydroxychloroquine	99.8588	100.828	87.9758	79.5373	93.1398	Yes
RC_K8	JNK-IN-8	109.97	116.593	95.32	104.627	92.9668	Yes
RC_K8	MK-2206	107.898	121.588	112.958	102.535	91.2621	Yes
RC_K8	Nutlin-3a	115.69	113.019	110.859	96.2791	96.1054	Yes
RC_K8	PRT062607	110.731	130.088	117.919	115.916	115.353	Yes
RC_K8	Ruxolitinib	120.186	129.253	122.759	109.364	104.387	Yes
RC_K8	TAE684	105.488	128.167	101.916	104.483	93.4605	Yes
RC_K8	TW-37	112.596	124.083	106.07	107.592	110.165	Yes
RC_K8	AZD7762	98.4211	113.419	111.231	104.09	98.3761	Yes
RC_K8	Embelin	108.848	113.49	118.264	114.09	106.202	Yes
RC_K8	OTX015	101.025	112.901	117.513	117.682	101.437	Yes
RC_K8	Dinaciclib	94.7067	107.012	100.781	94.5782	99.858	Yes
RC_K8	Acalabrutinib	98.2482	101.797	102.611	95.2551	96.0715	Yes
RC_K8	CU CPT 22	76.1532	101.411	95.8418	104.327	100.353	Yes
RC_K8	EPZ-6438	103.112	97.4913	102.37	93.133	86.7388	Yes
RC_K8	GDC-0032	104.719	119.98	119.927	95.5168	87.8497	Yes
RC_K8	Ibrutinib	107.905	109.167	111.891	85.1191	80.3165	Yes
RC_K8	LY2228820	93.7905	106.177	111.879	90.2595	89.4924	Yes
RC_K8	Motolimod	104.64	107.555	93.8578	96.2215	91.6901	Yes
RC_K8	Olaparib	65.8781	106.873	98.9397	82.7715	94.4113	Yes
RC_K8	Rapamycin	54.7493	62.6971	57.5008	57.2991	57.2958	Yes
RC_K8	SB 203580	110.689	101.941	99.0176	103.766	118.53	Yes
RC_K8	Temsirolimus	71.951	63.7665	74.1626	72.0996	66.1204	Yes
RC_K8	Verdinexor	64.7512	105.569	111.911	106.379	108.12	Yes
RC_K8	Birinapant	106.525	117.229	114.826	108.701	95.1164	Yes
RC_K8	I-BET726	95.5619	108.851	105.861	102.301	93.6141	Yes
RC_K8	Selinexor	76.8566	108.223	110.572	110.337	101.054	Yes
RC_K8	Navitoclax	98.4387	116.705	106.982	113.153	105.272	Yes
RC_K8	AGI-6780	101.131	102.294	103.41	101.593	98.1259	Yes
RC_K8	Dabrafenib	113.386	114.495	108.896	102.684	87.9564	Yes
RC_K8	EVP4593	100.893	104.424	92.9436	84.6039	84.8071	Yes
RC_K8	GDC-0152	113.139	98.6945	89.6746	90.6284	85.9871	Yes
RC_K8	IKK-16	90.7426	101.814	95.3756	69.5353	88.5643	Yes
RC_K8	LY2409881	106.388	122.113	106.553	92.2966	90.1542	Yes
RC_K8	Napabucasin	104.872	126.814	116.537	91.5909	101.573	Yes
RC_K8	Onalespib	112.2	110.633	103.558	96.8551	95.4402	Yes
RC_K8	Ribociclib	97.9388	120.869	120.884	98.8767	107.211	Yes
RC_K8	SCH772984	110.366	124.283	118.616	102.493	105.517	Yes
RC_K8	Tofacitinib	70.4435	115.114	107.846	96.5596	95.3368	Yes
RC_K8	Vismodegib	114.1	117.587	114.032	108.758	98.7301	Yes
RC_K8	Ceritinib	107.548	117.215	121.983	113.527	102.008	Yes
RC_K8	KX2-391	78.0528	115.104	111.312	104.083	87.2333	Yes
RC_K8	SNS-032	92.6413	116.946	115.89	102.851	93.4665	Yes
RC_K8	Panobinostat	89.8341	115.377	112.089	104.132	102.684	Yes
RC_K8	BMS0345541	95.755	103.203	99.722	98.2873	90.0947	Yes
RC_K8	Duvelisib	90.3533	109.494	106.536	88.906	94.487	Yes
RC_K8	Fludarabine	94.2454	112.488	107.332	89.5179	81.232	Yes
RC_K8	GSK690693	117.255	111.767	109.747	88.6053	83.385	Yes
RC_K8	Imiquimod	110.305	113.171	85.395	79.6902	87.1484	Yes
RC_K8	MI-2	123.144	99.1266	92.8447	85.0361	88.5771	Yes
RC_K8	NU7441	113.083	93.8118	90.6041	88.6631	88.0262	Yes
RC_K8	RK33	94.0098	100.644	92.0185	101.973	101.779	Yes
RC_K8	Selumetinib	117.67	99.0426	94.5772	106.285	104.13	Yes
RC_K8	Trametinib	113.549	112.644	93.8	99.5682	99.4332	Yes
RC_K8	Zebularine	90.3973	109.449	108.243	103.644	100.305	Yes
RC_K8	Dasatinib	105.119	114.725	101.669	100.19	110.15	Yes
RC_K8	MITOXANTRONE	81.0196	92.5123	112.195	106.64	102.924	Yes
RC_K8	Vinorelbine	81.1062	91.7893	101.652	97.497	98.5796	Yes
RC_K8	Venetoclax	104.371	95.0402	114.573	106.699	100.526	Yes
HBL_1	ISRIB	82.8241	85.4688	86.8376	89.8807	86.0651	No
HBL_1	Compound 26	88.2934	96.8798	98.026	94.6045	89.8152	No
HBL_1	Encorafenib	100.19	102.323	104.595	99.4908	90.7519	No
HBL_1	Foretinib	98.3573	96.6142	93.5756	88.3194	93.4065	No
HBL_1	Hydroxychloroquine	100.058	102.513	105.922	95.3898	98.3282	No
HBL_1	JNK-IN-8	101.192	106.899	107.333	100.795	102.683	No
HBL_1	MK-2206	92.0696	98.2298	104.402	106.851	103.743	No
HBL_1	Nutlin-3a	88.3743	107.962	91.5486	96.634	97.3247	No
HBL_1	PRT062607	75.2069	92.0108	89.6969	113.097	108.157	No
HBL_1	Ruxolitinib	95.0361	127.6	95.9499	97.3938	92.9165	No
HBL_1	TAE684	91.5508	95.4054	97.644	95.8028	94.8151	No
HBL_1	TW-37	97.1364	104.584	104.404	105.081	103.246	No
HBL_1	AZD7762	72.2701	97.4778	97.8425	93.7283	91.9585	No
HBL_1	Embelin	90.1877	98.7336	90.9047	87.445	89.6154	No
HBL_1	OTX015	83.4944	92.1914	94.1371	90.9521	87.8623	No
HBL_1	Dinaciclib	78.8382	89.0578	92.1262	92.2457	91.1715	No
HBL_1	Acalabrutinib	86.6316	86.0269	86.3456	85.2526	89.5583	No
HBL_1	CU CPT 22	81.3504	93.9773	91.6704	91.9815	96.3442	No
HBL_1	EPZ-6438	82.6756	100.821	107.838	97.4241	91.5639	No
HBL_1	GDC-0032	81.2343	85.1047	94.0084	88.8971	87.7295	No
HBL_1	Ibrutinib	87.4405	86.3413	84.0432	80.1712	87.1071	No
HBL_1	LY2228820	99.0995	101.141	109.14	104.917	108.145	No
HBL_1	Motolimod	122.075	127.152	132.244	128.441	126.739	No
HBL_1	Olaparib	83.3571	96.2059	96.8147	98.1411	100.91	No
HBL_1	Rapamycin	64.448	72.2347	61.0283	61.0643	62.6045	No
HBL_1	SB 203580	90.4629	84.9723	97.2629	95.0387	93.6211	No
HBL_1	Temsirolimus	64.2697	69.5637	68.1426	66.0341	68.8317	No
HBL_1	Verdinexor	78.0906	90.9426	95.8806	91.1678	93.4409	No
HBL_1	Birinapant	100.621	102.955	102.076	97.548	93.4992	No
HBL_1	I-BET726	87.7836	97.2561	91.6464	95.1022	92.8118	No
HBL_1	Selinexor	79.1566	91.3908	93.5375	90.1642	93.2548	No
HBL_1	Navitoclax	89.4184	100.587	94.4857	94.1928	95.0846	No
HBL_1	AGI-6780	85.4886	84.9777	88.5365	86.1929	86.0867	No
HBL_1	Dabrafenib	89.5901	95.5305	91.9647	92.3775	91.7362	No
HBL_1	EVP4593	80.9001	108.127	98.2085	95.3519	89.0476	No
HBL_1	GDC-0152	94.0022	99.9087	95.6187	97.6373	89.8323	No
HBL_1	IKK-16	105.128	95.7435	101.846	95.3566	95.1556	No
HBL_1	LY2409881	102.913	112.758	103.76	105.293	103.91	No
HBL_1	Napabucasin	89.0592	99.4025	117.246	114.509	101.759	No
HBL_1	Onalespib	91.7013	109.693	98.8802	90.4088	100.172	No
HBL_1	Ribociclib	115.107	120.252	92.1817	104.866	95.4379	No
HBL_1	SCH772984	89.4967	102.111	127.267	90.6749	78.2385	No
HBL_1	Tofacitinib	83.9893	95.4607	96.7512	95.5197	92.2941	No
HBL_1	Vismodegib	95.2791	106.017	99.6386	104.655	98.5646	No
HBL_1	Ceritinib	93.4913	98.2409	98.6073	96.5924	89.9141	No
HBL_1	KX2-391	31.1784	92.8465	91.4208	121.784	87.6631	No
HBL_1	SNS-032	89.072	92.1177	92.2221	78.8104	87.8415	No
HBL_1	Panobinostat	81.7553	90.5027	93.0386	85.479	89.6654	No
HBL_1	BMS0345541	84.185	89.7655	89.3456	89.7626	85.8849	No
HBL_1	Duvelisib	81.6446	91.6912	90.848	88.7004	85.3351	No
HBL_1	Fludarabine	82.6759	103.258	98.6717	91.0872	92.4888	No
HBL_1	GSK690693	92.6632	114.952	100.323	94.5331	92.4929	No
HBL_1	Imiquimod	91.0371	105.079	95.4523	100.315	104.158	No
HBL_1	MI-2	92.9381	114.535	119.43	103.51	97.0399	No
HBL_1	NU7441	103.069	113.257	115.576	103.314	95.7528	No
HBL_1	RK33	95.4998	82.8435	88.9661	109.608	99.733	No
HBL_1	Selumetinib	88.1231	96.8234	79.4398	101.76	93.804	No
HBL_1	Trametinib	85.3651	87.1109	89.4001	87.4819	85.0201	No
HBL_1	Zebularine	94.6813	98.1297	102.924	103.476	87.3708	No
HBL_1	Dasatinib	91.2511	105.426	103.394	99.9222	92.929	No
HBL_1	MITOXANTRONE	62.7455	92.9227	96.1546	98.6907	86.7012	No
HBL_1	Vinorelbine	31.8883	89.4888	89.9918	100.144	91.8272	No
HBL_1	Venetoclax	87.7597	97.0091	95.1338	92.0156	87.9983	No
HBL_1	ISRIB	93.2542	91.4494	95.8348	98.1412	91.1539	Yes
HBL_1	Compound 26	94.2298	81.9966	96.4354	89.9147	92.4391	Yes
HBL_1	Encorafenib	101.175	100.339	115.246	88.1926	81.4499	Yes
HBL_1	Foretinib	92.8728	92.9961	92.1227	79.1512	74.7511	Yes
HBL_1	Hydroxychloroquine	93.409	89.692	91.6965	85.5757	85.8999	Yes
HBL_1	JNK-IN-8	100.973	94.9491	89.4092	81.7039	88.5992	Yes
HBL_1	MK-2206	109.89	106.423	96.3477	99.7443	114.451	Yes
HBL_1	Nutlin-3a	106.863	108.484	101.828	100.898	120.968	Yes
HBL_1	PRT062607	82.948	111.363	116.487	118.693	112.921	Yes
HBL_1	Ruxolitinib	105.047	111.546	105.9	122.202	114.208	Yes
HBL_1	TAE684	104.132	110.546	124.799	101.101	98.4723	Yes
HBL_1	TW-37	110.744	110.008	103.886	106.641	102.585	Yes
HBL_1	AZD7762	90.7249	122.734	116.181	107.056	103.286	Yes
HBL_1	Embelin	112.19	119.243	113.771	101.129	97.6458	Yes
HBL_1	OTX015	80.2199	97.709	102.724	101.618	94.0374	Yes
HBL_1	Dinaciclib	91.8467	105.872	122.493	104.612	100.467	Yes
HBL_1	Acalabrutinib	76.9442	97.1327	87.5829	88.3368	88.9626	Yes
HBL_1	CU CPT 22	89.6347	95.8769	97.1597	93.7946	91.6474	Yes
HBL_1	EPZ-6438	93.7792	98.3239	84.6486	103.665	102.486	Yes
HBL_1	GDC-0032	54.2975	84.9388	84.7724	76.3676	72.6248	Yes
HBL_1	Ibrutinib	59.6875	71.439	69.0228	66.038	70.7565	Yes
HBL_1	LY2228820	100.051	99.0422	90.4662	89.8586	89.4572	Yes
HBL_1	Motolimod	82.0091	101.763	87.874	88.1501	83.2113	Yes
HBL_1	Olaparib	73.2257	100.845	86.6066	97.7713	87.3953	Yes
HBL_1	Rapamycin	77.1553	80.949	75.2957	83.8972	74.7215	Yes
HBL_1	SB 203580	98.15	97.6899	91.3575	90.3814	91.2364	Yes
HBL_1	Temsirolimus	80.9334	83.4126	75.1149	88.3351	91.0328	Yes
HBL_1	Verdinexor	67.6926	103.021	93.6088	93.3993	94.7306	Yes
HBL_1	Birinapant	92.1043	90.4047	92.6185	100.186	98.1514	Yes
HBL_1	I-BET726	84.6777	87.8348	86.1511	102.011	95.9792	Yes
HBL_1	Selinexor	76.3923	94.7312	94.3645	100.067	94.4509	Yes
HBL_1	Navitoclax	97.7116	99.7286	91.7859	100.969	99.144	Yes
HBL_1	AGI-6780	96.6399	97.7237	95.8833	93.8881	93.0408	Yes
HBL_1	Dabrafenib	92.1729	106.008	99.064	81.5691	85.9002	Yes
HBL_1	EVP4593	93.8419	117.629	94.2642	74.5654	84.2398	Yes
HBL_1	GDC-0152	105.239	99.0051	87.8994	75.6965	79.0289	Yes
HBL_1	IKK-16	90.8884	112.896	90.4041	77.7065	84.0508	Yes
HBL_1	LY2409881	91.0157	94.0732	92.3771	86.8835	86.4997	Yes
HBL_1	Napabucasin	99.3049	111.087	110.179	91.4858	93.1556	Yes
HBL_1	Onalespib	103.584	104.255	109.96	88.8392	101.122	Yes
HBL_1	Ribociclib	143.104	117.162	124.393	94.3861	103.256	Yes
HBL_1	SCH772984	107.314	112.293	125.916	100.984	110.268	Yes
HBL_1	Tofacitinib	115.757	103.29	103.719	102.273	103.843	Yes
HBL_1	Vismodegib	104.069	99.3216	109.956	101.61	94.3983	Yes
HBL_1	Ceritinib	106.062	112.67	122.257	98.314	108.151	Yes
HBL_1	KX2-391	17.6432	99.8822	99.1888	94.7385	107.767	Yes
HBL_1	SNS-032	103.201	103.488	104.956	86.2975	107.193	Yes
HBL_1	Panobinostat	77.5707	116.36	117.457	98.0624	104.816	Yes
HBL_1	BMS0345541	92.9082	92.9741	94.418	99.9904	87.9015	Yes
HBL_1	Duvelisib	88.0456	86.841	94.2372	108.904	90.1592	Yes
HBL_1	Fludarabine	93.5688	86.5191	91.5599	102.102	83.5353	Yes
HBL_1	GSK690693	97.986	90.598	90.0295	101.422	86.6606	Yes
HBL_1	Imiquimod	93.0628	79.9252	87.7294	91.8342	85.744	Yes
HBL_1	MI-2	95.7727	91.3315	87.7436	113.197	93.1378	Yes
HBL_1	NU7441	97.5154	82.0293	77.6315	110.36	89.7528	Yes
HBL_1	RK33	89.4018	85.9143	81.6721	103.797	86.1432	Yes
HBL_1	Selumetinib	101.527	79.6378	80.9361	102.559	86.6057	Yes
HBL_1	Trametinib	90.8006	96.9595	100.227	104.012	88.9377	Yes
HBL_1	Zebularine	96.8357	95.4859	94.2483	99.7544	92.6767	Yes
HBL_1	Dasatinib	95.7152	102.864	104.983	120.764	98.3215	Yes
HBL_1	MITOXANTRONE	35.3421	85.7617	95.7186	119.83	78.484	Yes
HBL_1	Vinorelbine	13.3899	91.9949	96.3207	98.4825	86.9222	Yes
HBL_1	Venetoclax	95.3931	96.1656	89.9117	97.7306	90.0311	Yes
